# Supplementary material for: Characterization of increasing stages of invasiveness identifies stromal/cancer cell crosstalk in rat models of mesothelioma
Source: Oncotarget. 2018 Mar 27;9(23):16311–29. doi: 10.18632/oncotarget.24632 (PMC5893242; doi:10.18632/oncotarget.24632)
Supplement: Supplementary file 2 [file oncotarget-09-16311-s002.xlsx]

## Sheet: Sheet1
Index	Peak Name	m/z	Ret. Time	Group
1	sp|P30427|PLEC_RAT.LGFHLPLEVAYQR.+3	514.952	69.13	sp|P30427|PLEC_RAT
2	sp|P30427|PLEC_RAT.ARQEEVYSELQAR.+3	526.934	45.3	sp|P30427|PLEC_RAT
3	sp|P30427|PLEC_RAT.AALAHSEEIATSQAAATK.+3	590.639	41.13	sp|P30427|PLEC_RAT
4	sp|P30427|PLEC_RAT.LLEAQIATGGIIDPVHSHRVPVDVAYQR.+5	611.736	65.37	sp|P30427|PLEC_RAT
5	sp|P30427|PLEC_RAT.QKVPAQQLQEAGILSMEELQR.+3	799.425	68.89	sp|P30427|PLEC_RAT
6	sp|P30427|PLEC_RAT.NLVDNITGQR.+2	565.302	52.44	sp|P30427|PLEC_RAT
7	sp|P30427|PLEC_RAT.LAEVEAALEKQR.+3	452.921	47.36	sp|P30427|PLEC_RAT
8	sp|P30427|PLEC_RAT.ALVPAAELLDSGVISHEVYQQLQRGER.+4	745.398	79.14	sp|P30427|PLEC_RAT
9	sp|P30427|PLEC_RAT.GYLNKDTHDQLSEPSEVR.+3	696.671	43.74	sp|P30427|PLEC_RAT
10	sp|P30427|PLEC_RAT.ALVPAAELLDSGVISHEVYQQLQR.+3	879.473	81.05	sp|P30427|PLEC_RAT
11	sp|P30427|PLEC_RAT.ELIPAEEALR.+2	570.817	56	sp|P30427|PLEC_RAT
12	sp|P30427|PLEC_RAT.LLEAQIATGGIIDPEESHRLPVEVAYKR.+5	621.741	66.9	sp|P30427|PLEC_RAT
13	sp|P30427|PLEC_RAT.DLLQPEVAVALLEAQAGTGHIIDPATSAR.+3	986.196	85.86	sp|P30427|PLEC_RAT
14	sp|P30427|PLEC_RAT.IAEQQKAQAEVEGLGK.+3	566.972	46.03	sp|P30427|PLEC_RAT
15	sp|P30427|PLEC_RAT.GGELVYTDTEAR.+2	655.815	44.48	sp|P30427|PLEC_RAT
16	sp|P30427|PLEC_RAT.GMHQSIEEFR.+3	411.861	43.96	sp|P30427|PLEC_RAT
17	sp|P30427|PLEC_RAT.MRIEEEIR.+2	538.282	43.08	sp|P30427|PLEC_RAT
18	sp|P30427|PLEC_RAT.SMVEEGTGLR.+2	539.764	42.4	sp|P30427|PLEC_RAT
19	sp|P30427|PLEC_RAT.QVQVALETAQR.+2	621.844	43.97	sp|P30427|PLEC_RAT
20	sp|P30427|PLEC_RAT.VYLDPSTREPVTYSQLQQR.+3	760.726	53.97	sp|P30427|PLEC_RAT
21	sp|P30427|PLEC_RAT.GYFDEEMNR.+2	580.737	50.55	sp|P30427|PLEC_RAT
22	sp|P30427|PLEC_RAT.QAEAELALR.+2	500.775	45.28	sp|P30427|PLEC_RAT
23	sp|P30427|PLEC_RAT.GGAEDELQALR.+2	579.791	51.91	sp|P30427|PLEC_RAT
24	sp|P30427|PLEC_RAT.ALLEEIER.+2	486.772	54.31	sp|P30427|PLEC_RAT
25	sp|P30427|PLEC_RAT.AHAFVVQQREEELQQTLQQEQNMLER.+4	796.397	74.79	sp|P30427|PLEC_RAT
26	sp|P30427|PLEC_RAT.AQAEAQQPVFNTLRDELR.+3	696.027	63.32	sp|P30427|PLEC_RAT
27	sp|P30427|PLEC_RAT.LQLETTER.+2	495.267	40.93	sp|P30427|PLEC_RAT
28	sp|P30427|PLEC_RAT.SFLSEKDSLLQR.+3	474.924	56.14	sp|P30427|PLEC_RAT
29	sp|P30427|PLEC_RAT.ALQALDELKLQAEEAER.+3	643.009	66.18	sp|P30427|PLEC_RAT
30	sp|P30427|PLEC_RAT.GLVEDTLR.+2	451.751	48.23	sp|P30427|PLEC_RAT
31	sp|P30427|PLEC_RAT.SLESLHGFVAAATK.+2	715.886	58.14	sp|P30427|PLEC_RAT
32	sp|P30427|PLEC_RAT.KGLVGPELHDR.+3	407.563	41.41	sp|P30427|PLEC_RAT
33	sp|P30427|PLEC_RAT.AAAGKAELELELGR.+3	476.6	51.64	sp|P30427|PLEC_RAT
34	sp|P30427|PLEC_RAT.LAEVEAALEK.+2	536.798	49.34	sp|P30427|PLEC_RAT
35	sp|P30427|PLEC_RAT.LLDAQLATGGIVDPR.+2	769.931	61.94	sp|P30427|PLEC_RAT
36	sp|P30427|PLEC_RAT.QKAQVEQELTTLR.+3	515.286	48.91	sp|P30427|PLEC_RAT
37	sp|P30427|PLEC_RAT.AVTGYKDPYTGEQISLFQAMKK.+4	619.57	63.15	sp|P30427|PLEC_RAT
38	sp|P30427|PLEC_RAT.SILDEELQR.+2	551.791	54.14	sp|P30427|PLEC_RAT
39	sp|P30427|PLEC_RAT.LQAEEVAQQK.+2	572.304	36.2	sp|P30427|PLEC_RAT
40	sp|P30427|PLEC_RAT.SQVEEELFSVR.+2	661.833	61.82	sp|P30427|PLEC_RAT
41	sp|P30427|PLEC_RAT.LRQLAEEDLAQQR.+3	523.95	44.36	sp|P30427|PLEC_RAT
42	sp|P30427|PLEC_RAT.QITVEELVR.+2	543.811	59.18	sp|P30427|PLEC_RAT
43	sp|P30427|PLEC_RAT.LKAEAELLQQQKELAQEQAR.+3	775.424	54.9	sp|P30427|PLEC_RAT
44	sp|P30427|PLEC_RAT.AQVEQELTTLR.+2	644.349	53.08	sp|P30427|PLEC_RAT
45	sp|P30427|PLEC_RAT.KVALEEVERLK.+3	438.598	46.52	sp|P30427|PLEC_RAT
46	sp|P30427|PLEC_RAT.LLAEENQR.+2	486.759	35.24	sp|P30427|PLEC_RAT
47	sp|P30427|PLEC_RAT.LLDPEDVDVPQPDEK.+2	854.917	57.03	sp|P30427|PLEC_RAT
48	sp|P30427|PLEC_RAT.QLLEEELAR.+2	550.801	53.49	sp|P30427|PLEC_RAT
49	sp|P30427|PLEC_RAT.QLAEEDLAQQR.+2	650.828	42.95	sp|P30427|PLEC_RAT
50	sp|P30427|PLEC_RAT.LQRLEEEHR.+3	403.883	32.78	sp|P30427|PLEC_RAT
51	sp|P30427|PLEC_RAT.SDQLTGLSLLPLSEK.+2	800.943	72.81	sp|P30427|PLEC_RAT
52	sp|P30427|PLEC_RAT.ESADPLSSWLQDAK.+2	773.873	72.55	sp|P30427|PLEC_RAT
53	sp|P30427|PLEC_RAT.LAEDEAFQR.+2	539.762	42.47	sp|P30427|PLEC_RAT
54	sp|P30427|PLEC_RAT.TQLASWSDPTEETGPVAGILDTETLEKVSITEAMHR.+4	978.985	84.67	sp|P30427|PLEC_RAT
55	sp|P30427|PLEC_RAT.QRGGAEDELQALR.+3	481.583	46.98	sp|P30427|PLEC_RAT
56	sp|P30427|PLEC_RAT.SHRVPLDVAYAR.+3	461.921	43.22	sp|P30427|PLEC_RAT
57	sp|P30427|PLEC_RAT.QVEEEIMALK.+2	595.31	60.22	sp|P30427|PLEC_RAT
58	sp|P30427|PLEC_RAT.ELEQLGR.+2	422.73	39.5	sp|P30427|PLEC_RAT
59	sp|P30427|PLEC_RAT.AGLVGPEMHEK.+2	584.295	39.75	sp|P30427|PLEC_RAT
60	sp|P30427|PLEC_RAT.AGTLSITEFADMLSGNAGGFR.+2	1058.01	87.19	sp|P30427|PLEC_RAT
61	sp|P30427|PLEC_RAT.LLPLTDKAAK.+2	535.334	42.31	sp|P30427|PLEC_RAT
62	sp|P30427|PLEC_RAT.AVTGYRDPYTEQPISLFQAMKK.+4	636.58	65.91	sp|P30427|PLEC_RAT
63	sp|P30427|PLEC_RAT.SALDQYR.+2	426.714	39.95	sp|P30427|PLEC_RAT
64	sp|P30427|PLEC_RAT.AGEVERDLDKADGMIR.+3	592.297	49.21	sp|P30427|PLEC_RAT
65	sp|P30427|PLEC_RAT.DLSEVGSVR.+2	481.251	43.62	sp|P30427|PLEC_RAT
66	sp|P30427|PLEC_RAT.QLQLAQEAAQK.+2	614.338	43.18	sp|P30427|PLEC_RAT
67	sp|P30427|PLEC_RAT.LTVEEAVR.+2	458.759	45.98	sp|P30427|PLEC_RAT
68	sp|P30427|PLEC_RAT.QRELAEQELEKQR.+3	552.96	47.12	sp|P30427|PLEC_RAT
69	sp|P30427|PLEC_RAT.FLEEEAEKMKQVAEEAAR.+3	703.349	71.75	sp|P30427|PLEC_RAT
70	sp|P30427|PLEC_RAT.ELIPAEEALRLLDAQLATGGIVDPR.+3	887.492	89.48	sp|P30427|PLEC_RAT
71	sp|P30427|PLEC_RAT.LKAEVTEAAR.+2	544.309	37.04	sp|P30427|PLEC_RAT
72	sp|P30427|PLEC_RAT.QTNLENLDQAFSVAER.+2	917.95	71.14	sp|P30427|PLEC_RAT
73	sp|P30427|PLEC_RAT.VLALPEPSPAAPTLR.+2	766.446	59.63	sp|P30427|PLEC_RAT
74	sp|P30427|PLEC_RAT.LTQGHTTVAELTQR.+3	518.946	44.23	sp|P30427|PLEC_RAT
75	sp|P30427|PLEC_RAT.EVAEADEVR.+2	509.246	35.09	sp|P30427|PLEC_RAT
76	sp|P30427|PLEC_RAT.AKVEVPVGGFK.+2	565.832	49.72	sp|P30427|PLEC_RAT
77	sp|P30427|PLEC_RAT.LLFNDVQTLK.+2	595.843	62.76	sp|P30427|PLEC_RAT
78	sp|P30427|PLEC_RAT.AGVGAPVTQVTLQSTQR.+2	856.968	48.92	sp|P30427|PLEC_RAT
79	sp|P30427|PLEC_RAT.DLIVRDHGIR.+2	597.341	47.84	sp|P30427|PLEC_RAT
80	sp|P30427|PLEC_RAT.RLEEQAAQHKADIEER.+3	641.661	41.24	sp|P30427|PLEC_RAT
81	sp|P30427|PLEC_RAT.GGELVYTDTEARDVFEK.+3	643.646	65.04	sp|P30427|PLEC_RAT
82	sp|P30427|PLEC_RAT.FLEEEAEKMK.+3	418.541	45.66	sp|P30427|PLEC_RAT
83	sp|P30427|PLEC_RAT.AQAELEAR.+2	444.233	37.41	sp|P30427|PLEC_RAT
84	sp|Q29RW1|MYH4_RAT.IEELEEEIEAERASR.+3	601.63	58.23	sp|Q29RW1|MYH4_RAT
85	sp|Q29RW1|MYH4_RAT.IQLELNQVKSEIDRK.+3	605.011	53.22	sp|Q29RW1|MYH4_RAT
86	sp|Q29RW1|MYH4_RAT.LHTESGEFSR.+2	581.778	32.96	sp|Q29RW1|MYH4_RAT
87	sp|Q29RW1|MYH4_RAT.IQLELNQVK.+2	542.822	53.45	sp|Q29RW1|MYH4_RAT
88	sp|Q29RW1|MYH4_RAT.ILYADFK.+2	435.242	45.65	sp|Q29RW1|MYH4_RAT
89	sp|Q29RW1|MYH4_RAT.KLETDISQIQGEMEDIVQEAR.+3	811.404	78.84	sp|Q29RW1|MYH4_RAT
90	sp|Q29RW1|MYH4_RAT.IQLELNQVKSEIDR.+3	562.312	61.1	sp|Q29RW1|MYH4_RAT
91	sp|Q29RW1|MYH4_RAT.ANLMQAEIEELR.+2	708.861	65.45	sp|Q29RW1|MYH4_RAT
92	sp|Q29RW1|MYH4_RAT.ENKNLQQEISDLTEQIAEGGKHIHELEK.+5	646.932	71.38	sp|Q29RW1|MYH4_RAT
93	sp|Q29RW1|MYH4_RAT.QKYEETQAELEASQKESR.+3	718.682	35.2	sp|Q29RW1|MYH4_RAT
94	sp|Q29RW1|MYH4_RAT.VIQYFATIAVTGDK.+2	763.417	68.71	sp|Q29RW1|MYH4_RAT
95	sp|Q62812|MYH9_RAT.VSHLLGINVTDFTR.+3	524.623	65.86	sp|Q62812|MYH9_RAT
96	sp|Q62812|MYH9_RAT.TLEDEAKTHEAQIQEMR.+3	676.993	51.85	sp|Q62812|MYH9_RAT
97	sp|Q62812|MYH9_RAT.KANLQIDQINTDLNLER.+3	666.692	60.64	sp|Q62812|MYH9_RAT
98	sp|Q62812|MYH9_RAT.LQQELDDLLVDLDHQR.+3	650.669	75.24	sp|Q62812|MYH9_RAT
99	sp|Q62812|MYH9_RAT.SMEAEMIQLQEELAAAER.+2	1024.98	81.59	sp|Q62812|MYH9_RAT
100	sp|Q62812|MYH9_RAT.NAEQFKDQADKASTR.+3	570.28	35.02	sp|Q62812|MYH9_RAT
101	sp|Q62812|MYH9_RAT.IAQLEEQLDNETKER.+3	605.974	50.45	sp|Q62812|MYH9_RAT
102	sp|Q62812|MYH9_RAT.HSQAVEELAEQLEQTKR.+3	666.008	57.87	sp|Q62812|MYH9_RAT
103	sp|Q62812|MYH9_RAT.ANLQIDQINTDLNLER.+2	935.487	67.27	sp|Q62812|MYH9_RAT
104	sp|Q62812|MYH9_RAT.ASREEILAQAKENEK.+3	572.636	38.46	sp|Q62812|MYH9_RAT
105	sp|Q62812|MYH9_RAT.LKDVLLQVEDERR.+3	538.305	51.83	sp|Q62812|MYH9_RAT
106	sp|Q62812|MYH9_RAT.SMEAEMIQLQEELAAAERAKR.+4	601.804	73.02	sp|Q62812|MYH9_RAT
107	sp|Q62812|MYH9_RAT.HEMPPHIYAITDTAYR.+3	638.977	51.72	sp|Q62812|MYH9_RAT
108	sp|Q62812|MYH9_RAT.QLEEAEEEAQR.+2	666.307	37.01	sp|Q62812|MYH9_RAT
109	sp|Q62812|MYH9_RAT.NKHEAMITDLEER.+3	529.26	44.65	sp|Q62812|MYH9_RAT
110	sp|Q62812|MYH9_RAT.KVEAQLQELQVK.+3	471.608	47.71	sp|Q62812|MYH9_RAT
111	sp|Q62812|MYH9_RAT.ELEDATETADAMNREVSSLK.+3	737.014	62.04	sp|Q62812|MYH9_RAT
112	sp|Q62812|MYH9_RAT.TRLQQELDDLLVDLDHQR.+3	736.385	81.16	sp|Q62812|MYH9_RAT
113	sp|Q62812|MYH9_RAT.ELEDATETADAMNR.+2	783.341	45.49	sp|Q62812|MYH9_RAT
114	sp|Q62812|MYH9_RAT.ASIAALEAK.+2	437.256	44.39	sp|Q62812|MYH9_RAT
115	sp|Q62812|MYH9_RAT.ALELDSNLYR.+2	597.312	56.59	sp|Q62812|MYH9_RAT
116	sp|Q62812|MYH9_RAT.ALEEAMEQKAELERLNK.+3	668.014	51.55	sp|Q62812|MYH9_RAT
117	sp|Q62812|MYH9_RAT.QKHSQAVEELAEQLEQTKR.+3	751.393	54.32	sp|Q62812|MYH9_RAT
118	sp|Q62812|MYH9_RAT.VAAYDKLEK.+2	518.787	36.72	sp|Q62812|MYH9_RAT
119	sp|Q62812|MYH9_RAT.VRTELADKVSK.+3	415.91	33.81	sp|Q62812|MYH9_RAT
120	sp|Q62812|MYH9_RAT.HEDELLAK.+2	477.748	43.06	sp|Q62812|MYH9_RAT
121	sp|Q62812|MYH9_RAT.LKSMEAEMIQLQEELAAAER.+3	764.052	68.98	sp|Q62812|MYH9_RAT
122	sp|Q62812|MYH9_RAT.EMEAELEDERKQR.+4	416.449	37.84	sp|Q62812|MYH9_RAT
123	sp|Q62812|MYH9_RAT.SMEAEMIQLQEELAAAERAK.+3	750.036	77.8	sp|Q62812|MYH9_RAT
124	sp|Q62812|MYH9_RAT.HSQAVEELAEQLEQTK.+3	613.974	61.64	sp|Q62812|MYH9_RAT
125	sp|Q62812|MYH9_RAT.ALEQQVEEMKTQLEELEDELQATEDAKLR.+4	854.924	84.18	sp|Q62812|MYH9_RAT
126	sp|Q62812|MYH9_RAT.QAQQERDELADEIANSSGK.+3	696.998	49.23	sp|Q62812|MYH9_RAT
127	sp|Q62812|MYH9_RAT.IAQLEEQLDNETK.+2	765.886	51.2	sp|Q62812|MYH9_RAT
128	sp|Q62812|MYH9_RAT.SKREQEVSILK.+3	439.589	37.19	sp|Q62812|MYH9_RAT
129	sp|Q62812|MYH9_RAT.LTEMETMQSQLMAEK.+2	885.409	58.51	sp|Q62812|MYH9_RAT
130	sp|Q62812|MYH9_RAT.MQQNIQELEEQLEEEESAR.+3	778.357	68.83	sp|Q62812|MYH9_RAT
131	sp|Q62812|MYH9_RAT.LVWVPSTK.+2	465.276	53.77	sp|Q62812|MYH9_RAT
132	sp|Q62812|MYH9_RAT.DVLLQVEDERR.+2	686.365	57.22	sp|Q62812|MYH9_RAT
133	sp|Q62812|MYH9_RAT.ALEEAMEQK.+2	524.753	39.02	sp|Q62812|MYH9_RAT
134	sp|Q62812|MYH9_RAT.YEILTPNSIPK.+2	637.853	51.17	sp|Q62812|MYH9_RAT
135	sp|Q62812|MYH9_RAT.GALALEEK.+2	415.735	41.25	sp|Q62812|MYH9_RAT
136	sp|Q62812|MYH9_RAT.QKHSQAVEELAEQLEQTK.+3	699.359	65.21	sp|Q62812|MYH9_RAT
137	sp|Q62812|MYH9_RAT.VEAQLQELQVK.+2	642.861	50.15	sp|Q62812|MYH9_RAT
138	sp|Q62812|MYH9_RAT.ELETQISELQEDLESER.+2	1024.49	81.26	sp|Q62812|MYH9_RAT
139	sp|Q62812|MYH9_RAT.DFSALESQLQDTQELLQEENR.+2	1247.09	83.95	sp|Q62812|MYH9_RAT
140	sp|Q62812|MYH9_RAT.ALEQQVEEMK.+2	602.798	47.32	sp|Q62812|MYH9_RAT
141	sp|Q62812|MYH9_RAT.IRELETQISELQEDLESER.+3	773.055	68.96	sp|Q62812|MYH9_RAT
142	sp|Q62812|MYH9_RAT.LKDVLLQVEDER.+3	486.272	56.24	sp|Q62812|MYH9_RAT
143	sp|Q62812|MYH9_RAT.LQRELEDATETADAMNR.+3	654.978	50.94	sp|Q62812|MYH9_RAT
144	sp|Q62812|MYH9_RAT.IIGLDQVAGMSETALPGAFKTR.+3	759.075	74.11	sp|Q62812|MYH9_RAT
145	sp|Q62812|MYH9_RAT.KLKDVLLQVEDER.+3	528.97	55.9	sp|Q62812|MYH9_RAT
146	sp|Q62812|MYH9_RAT.LRLEVNLQAMK.+2	657.882	60.96	sp|Q62812|MYH9_RAT
147	sp|P16086|SPTN1_RAT.SQLLGSAHEVQR.+3	442.237	39.04	sp|P16086|SPTN1_RAT
148	sp|P16086|SPTN1_RAT.MQHNLEQQIQAR.+3	499.253	41.87	sp|P16086|SPTN1_RAT
149	sp|P16086|SPTN1_RAT.ELPTAFDYVEFTR.+2	794.388	73.31	sp|P16086|SPTN1_RAT
150	sp|P16086|SPTN1_RAT.QGFVPAAYVK.+2	540.298	54.19	sp|P16086|SPTN1_RAT
151	sp|P16086|SPTN1_RAT.DVTGAEALLER.+2	587.309	57.88	sp|P16086|SPTN1_RAT
152	sp|P16086|SPTN1_RAT.SSLSSAQADFNQLAELDR.+2	976.471	69.88	sp|P16086|SPTN1_RAT
153	sp|P16086|SPTN1_RAT.ITALDEFATK.+2	554.798	56.34	sp|P16086|SPTN1_RAT
154	sp|P16086|SPTN1_RAT.LFGAAEVQR.+2	495.772	54.7	sp|P16086|SPTN1_RAT
155	sp|P16086|SPTN1_RAT.GRELPTAFDYVEFTR.+3	600.969	67.13	sp|P16086|SPTN1_RAT
156	sp|P16086|SPTN1_RAT.SLQQLAEER.+2	537.283	47.56	sp|P16086|SPTN1_RAT
157	sp|P16086|SPTN1_RAT.RLEAELAAHEPAIQGVLDTGKK.+4	587.325	56.06	sp|P16086|SPTN1_RAT
158	sp|P16086|SPTN1_RAT.ENLLEEQGSIALR.+2	736.391	61.22	sp|P16086|SPTN1_RAT
159	sp|P16086|SPTN1_RAT.DLAALGDKVNSLGETAQR.+3	619.994	58.23	sp|P16086|SPTN1_RAT
160	sp|P16086|SPTN1_RAT.GVIDMGNSLIER.+2	652.337	61.43	sp|P16086|SPTN1_RAT
161	sp|P16086|SPTN1_RAT.HQAFEAELSANQSR.+3	529.922	41.3	sp|P16086|SPTN1_RAT
162	sp|P16086|SPTN1_RAT.VLETAEDIQER.+2	651.83	37.86	sp|P16086|SPTN1_RAT
163	sp|P16086|SPTN1_RAT.SSEEIESAFR.+2	577.77	49.63	sp|P16086|SPTN1_RAT
164	sp|P16086|SPTN1_RAT.KLDPAQSASRENLLEEQGSIALR.+4	632.088	57.12	sp|P16086|SPTN1_RAT
165	sp|P16086|SPTN1_RAT.LGESQTLQQFSR.+2	697.357	50.86	sp|P16086|SPTN1_RAT
166	sp|P16086|SPTN1_RAT.AQLADSFHLQQFFR.+3	569.958	72.52	sp|P16086|SPTN1_RAT
167	sp|P16086|SPTN1_RAT.KFEEFQTDLAAHEER.+3	617.295	53.17	sp|P16086|SPTN1_RAT
168	sp|P16086|SPTN1_RAT.REELITNWEQIR.+3	529.614	60.25	sp|P16086|SPTN1_RAT
169	sp|P16086|SPTN1_RAT.LSDDNTIGQEEIQQR.+2	873.419	46.36	sp|P16086|SPTN1_RAT
170	sp|P16086|SPTN1_RAT.GLVSSDELAKDVTGAEALLER.+3	725.05	69.54	sp|P16086|SPTN1_RAT
171	sp|P16086|SPTN1_RAT.SADESGQALLAAGHYASDEVR.+3	716.338	50.21	sp|P16086|SPTN1_RAT
172	sp|P16086|SPTN1_RAT.DLTGVQNLR.+2	508.28	47.76	sp|P16086|SPTN1_RAT
173	sp|P16086|SPTN1_RAT.LAALADQWQFLVQK.+2	815.951	69.23	sp|P16086|SPTN1_RAT
174	sp|P16086|SPTN1_RAT.RAQLADSFHLQQFFR.+3	621.992	57.92	sp|P16086|SPTN1_RAT
175	sp|P16086|SPTN1_RAT.DLASVQALLR.+2	543.319	68.46	sp|P16086|SPTN1_RAT
176	sp|P16086|SPTN1_RAT.GLVSSDELAK.+2	509.774	44.65	sp|P16086|SPTN1_RAT
177	sp|P16086|SPTN1_RAT.DLSSVQTLLTK.+2	602.843	55.19	sp|P16086|SPTN1_RAT
178	sp|P16086|SPTN1_RAT.DLIGVQNLLK.+2	556.837	64.47	sp|P16086|SPTN1_RAT
179	sp|P16086|SPTN1_RAT.LGDSHDLQR.+2	520.76	43.66	sp|P16086|SPTN1_RAT
180	sp|P02564|MYH7_RAT.ILNPAAIPEGQFIDSR.+2	870.968	63.6	sp|P02564|MYH7_RAT
181	sp|P02564|MYH7_RAT.NNLLQAELEELR.+2	721.386	65.92	sp|P02564|MYH7_RAT
182	sp|P02564|MYH7_RAT.NNLLQAELEELRAVVEQTER.+3	785.415	90.32	sp|P02564|MYH7_RAT
183	sp|P02564|MYH7_RAT.QLEEEVKAK.+2	537.295	40.1	sp|P02564|MYH7_RAT
184	sp|P02564|MYH7_RAT.YRILNPAAIPEGQFIDSR.+3	687.369	63.66	sp|P02564|MYH7_RAT
185	sp|P02564|MYH7_RAT.LTYTQQLEDLKR.+3	503.275	53.33	sp|P02564|MYH7_RAT
186	sp|P38650|DYHC1_RAT.KFLSDPQVHTVLVER.+3	589.997	51.87	sp|P38650|DYHC1_RAT
187	sp|P38650|DYHC1_RAT.VLLTTQGVDMISK.+2	702.892	60.34	sp|P38650|DYHC1_RAT
188	sp|P38650|DYHC1_RAT.ILDDDTIITTLENLKR.+3	625.014	78.57	sp|P38650|DYHC1_RAT
189	sp|P38650|DYHC1_RAT.IFVFEPPPGVK.+2	615.35	66.19	sp|P38650|DYHC1_RAT
190	sp|P38650|DYHC1_RAT.FLSDPQVHTVLVER.+3	547.298	55.22	sp|P38650|DYHC1_RAT
191	sp|P38650|DYHC1_RAT.TSFLDDAFRK.+2	600.306	57.47	sp|P38650|DYHC1_RAT
192	sp|P38650|DYHC1_RAT.MKLNTQEIFDDWAR.+3	589.622	68.35	sp|P38650|DYHC1_RAT
193	sp|P38650|DYHC1_RAT.FGNPLLVQDVESYDPVLNPVLNR.+3	866.79	76.06	sp|P38650|DYHC1_RAT
194	sp|P38650|DYHC1_RAT.TFSSIPVSR.+2	497.272	46.4	sp|P38650|DYHC1_RAT
195	sp|P38650|DYHC1_RAT.VPQIEVETHK.+2	590.322	40.82	sp|P38650|DYHC1_RAT
196	sp|P38650|DYHC1_RAT.WTDENIDMVALK.+2	717.85	60.56	sp|P38650|DYHC1_RAT
197	sp|P38650|DYHC1_RAT.KYEFGESDLR.+2	622.301	47.83	sp|P38650|DYHC1_RAT
198	sp|P38650|DYHC1_RAT.RAPVIDADKPVSSQLR.+3	584.664	43.22	sp|P38650|DYHC1_RAT
199	sp|P38650|DYHC1_RAT.TMTLFSALR.+2	520.284	68.87	sp|P38650|DYHC1_RAT
200	sp|P38650|DYHC1_RAT.LGGSPFGPAGTGKTESVK.+3	563.965	45.3	sp|P38650|DYHC1_RAT
201	sp|P38650|DYHC1_RAT.TTDLLTDWEK.+2	611.303	64.38	sp|P38650|DYHC1_RAT
202	sp|P38650|DYHC1_RAT.LNTQEIFDDWAR.+2	754.362	72.97	sp|P38650|DYHC1_RAT
203	sp|P38650|DYHC1_RAT.VPVNLLR.+2	405.763	41.43	sp|P38650|DYHC1_RAT
204	sp|P38650|DYHC1_RAT.LGGSPFGPAGTGK.+2	573.301	46.99	sp|P38650|DYHC1_RAT
205	sp|P38650|DYHC1_RAT.AELGEYIR.+2	475.751	50.05	sp|P38650|DYHC1_RAT
206	sp|P38650|DYHC1_RAT.TEYLSNADER.+2	599.273	46.92	sp|P38650|DYHC1_RAT
207	sp|P38650|DYHC1_RAT.EIVLSAGSTPK.+2	551.311	44.85	sp|P38650|DYHC1_RAT
208	sp|P38650|DYHC1_RAT.GKEDEGEEAASPMLQIQR.+3	663.318	52.2	sp|P38650|DYHC1_RAT
209	sp|P38650|DYHC1_RAT.APVIDADKPVSSQLR.+3	532.63	43.8	sp|P38650|DYHC1_RAT
210	sp|P38650|DYHC1_RAT.VTFVNFTVTR.+2	592.327	63.41	sp|P38650|DYHC1_RAT
211	sp|P38650|DYHC1_RAT.KYTGEDFDEDLR.+2	744.336	53.33	sp|P38650|DYHC1_RAT
212	sp|P38650|DYHC1_RAT.YKEEYAVLISEAQAIK.+3	619	67.02	sp|P38650|DYHC1_RAT
213	sp|P48679|LMNA_RAT.VAVEEVDEEGKFVR.+3	535.942	48.94	sp|P48679|LMNA_RAT
214	sp|P48679|LMNA_RAT.LADALQELR.+2	514.79	54.45	sp|P48679|LMNA_RAT
215	sp|P48679|LMNA_RAT.SLETENAGLR.+2	545.28	40.47	sp|P48679|LMNA_RAT
216	sp|P48679|LMNA_RAT.TALINATGEEVAMR.+2	738.38	54.21	sp|P48679|LMNA_RAT
217	sp|P48679|LMNA_RAT.SGAQASSTPLSPTR.+2	680.347	37.59	sp|P48679|LMNA_RAT
218	sp|P48679|LMNA_RAT.NSNLVGAAHEELQQSR.+3	584.959	47.92	sp|P48679|LMNA_RAT
219	sp|P48679|LMNA_RAT.KLLEGEEERLR.+3	457.925	40.93	sp|P48679|LMNA_RAT
220	sp|P48679|LMNA_RAT.LSPSPTSQR.+2	486.759	33.26	sp|P48679|LMNA_RAT
221	sp|P48679|LMNA_RAT.SVGGSGGGSFGDNLVTR.+2	783.879	50.84	sp|P48679|LMNA_RAT
222	sp|P48679|LMNA_RAT.ITESEEVVSR.+2	574.793	37.95	sp|P48679|LMNA_RAT
223	sp|P48679|LMNA_RAT.LRDLEDSLAR.+2	594.323	46.92	sp|P48679|LMNA_RAT
224	sp|P48679|LMNA_RAT.EGDLLAAQAR.+2	522.278	43.43	sp|P48679|LMNA_RAT
225	sp|P48679|LMNA_RAT.TSGRVAVEEVDEEGKFVR.+4	502.509	48.21	sp|P48679|LMNA_RAT
226	sp|P48679|LMNA_RAT.AAYEAELGDAR.+2	583.278	44.03	sp|P48679|LMNA_RAT
227	sp|P48679|LMNA_RAT.MQQQLDEYQELLDIK.+2	947.467	70.61	sp|P48679|LMNA_RAT
228	sp|P48679|LMNA_RAT.LRITESEEVVSR.+3	473.26	45.1	sp|P48679|LMNA_RAT
229	sp|P48679|LMNA_RAT.IRIDSLSAQLSQLQK.+3	567.328	63.67	sp|P48679|LMNA_RAT
230	sp|P48679|LMNA_RAT.LQEKEDLQELNDR.+3	543.941	43.85	sp|P48679|LMNA_RAT
231	sp|P48679|LMNA_RAT.NIYSEELR.+2	512.259	46.83	sp|P48679|LMNA_RAT
232	sp|P48679|LMNA_RAT.DLEDSLAR.+2	459.73	46.91	sp|P48679|LMNA_RAT
233	sp|P48679|LMNA_RAT.NTKKEGDLLAAQAR.+3	505.614	36.5	sp|P48679|LMNA_RAT
234	sp|P48679|LMNA_RAT.LQTLKEELDFQK.+3	497.94	47.83	sp|P48679|LMNA_RAT
235	sp|P48679|LMNA_RAT.LKDLEALLNSK.+2	622.366	64.94	sp|P48679|LMNA_RAT
236	sp|P48679|LMNA_RAT.EAALSTALSEKR.+3	425.902	43.18	sp|P48679|LMNA_RAT
237	sp|P48679|LMNA_RAT.LADALQELRAQHEDQVEQYKK.+4	628.825	51.5	sp|P48679|LMNA_RAT
238	sp|P48679|LMNA_RAT.EVSGIKAAYEAELGDARK.+3	636.334	51.25	sp|P48679|LMNA_RAT
239	sp|P48679|LMNA_RAT.EVSGIKAAYEAELGDAR.+3	593.635	54.59	sp|P48679|LMNA_RAT
240	sp|P48679|LMNA_RAT.ITESEEVVSREVSGIK.+3	587.979	53.6	sp|P48679|LMNA_RAT
241	sp|P48679|LMNA_RAT.TALINATGEEVAMRK.+3	535.287	49.38	sp|P48679|LMNA_RAT
242	sp|P48679|LMNA_RAT.LALDMEIHAYR.+3	444.564	58.19	sp|P48679|LMNA_RAT
243	sp|P48679|LMNA_RAT.IDSLSAQLSQLQK.+2	715.896	60.4	sp|P48679|LMNA_RAT
244	sp|P48679|LMNA_RAT.QSAERNSNLVGAAHEELQQSR.+3	775.383	46.15	sp|P48679|LMNA_RAT
245	sp|P48679|LMNA_RAT.LAVYIDR.+2	425.245	48.03	sp|P48679|LMNA_RAT
246	sp|P48679|LMNA_RAT.ITESEEVVSREVSGIKAAYEAELGDAR.+4	727.869	75.42	sp|P48679|LMNA_RAT
247	sp|P48679|LMNA_RAT.TLEGELHDLR.+2	591.809	51.96	sp|P48679|LMNA_RAT
248	sp|P48679|LMNA_RAT.GSHC[MSH]SSSGDPAEYNLR.+3	575.903	40.85	sp|P48679|LMNA_RAT
249	sp|P48679|LMNA_RAT.VAVEEVDEEGK.+2	602.291	38.81	sp|P48679|LMNA_RAT
250	sp|P48679|LMNA_RAT.KTLDSVAKER.+2	573.827	41.07	sp|P48679|LMNA_RAT
251	sp|P48679|LMNA_RAT.SSFSQHAR.+2	460.223	32.35	sp|P48679|LMNA_RAT
252	sp|P48679|LMNA_RAT.IRIDSLSAQLSQLQKQLAAK.+3	737.765	73.77	sp|P48679|LMNA_RAT
253	sp|P48679|LMNA_RAT.VRSLETENAGLR.+3	448.913	39.2	sp|P48679|LMNA_RAT
254	sp|P31000|VIME_RAT.SLYSSSPGGAYVTR.+2	722.857	47.96	sp|P31000|VIME_RAT
255	sp|P31000|VIME_RAT.ILLAELEQLKGQGK.+3	513.975	62.68	sp|P31000|VIME_RAT
256	sp|P31000|VIME_RAT.ISLPLPNFSSLNLR.+2	785.951	80.47	sp|P31000|VIME_RAT
257	sp|P31000|VIME_RAT.LGDLYEEEMR.+2	627.787	52.81	sp|P31000|VIME_RAT
258	sp|P31000|VIME_RAT.SYVTTSTR.+2	457.733	34.4	sp|P31000|VIME_RAT
259	sp|P31000|VIME_RAT.VEVERDNLAEDIMR.+3	563.614	57.01	sp|P31000|VIME_RAT
260	sp|P31000|VIME_RAT.KVESLQEEIAFLKK.+3	554.654	60.23	sp|P31000|VIME_RAT
261	sp|P31000|VIME_RAT.LQEEMLQREEAESTLQSFRQDVDNASLAR.+4	849.164	70.74	sp|P31000|VIME_RAT
262	sp|P31000|VIME_RAT.QQYESVAAK.+2	512.259	36.67	sp|P31000|VIME_RAT
263	sp|P31000|VIME_RAT.FLEQQNKILLAELEQLKGQGK.+4	607.596	71.32	sp|P31000|VIME_RAT
264	sp|P31000|VIME_RAT.LGDLYEEEMRELR.+3	551.603	60.99	sp|P31000|VIME_RAT
265	sp|P31000|VIME_RAT.ETNLESLPLVDTHSK.+3	561.625	56.32	sp|P31000|VIME_RAT
266	sp|P31000|VIME_RAT.FADLSEAANR.+2	547.267	44.85	sp|P31000|VIME_RAT
267	sp|P31000|VIME_RAT.LGDLYEEEMRELRR.+4	452.979	57.84	sp|P31000|VIME_RAT
268	sp|P31000|VIME_RAT.SRLGDLYEEEMR.+3	499.905	54.9	sp|P31000|VIME_RAT
269	sp|P31000|VIME_RAT.EMEENFALEAANYQDTIGR.+2	1100.99	66.99	sp|P31000|VIME_RAT
270	sp|P31000|VIME_RAT.FANYIDKVR.+2	563.306	46.88	sp|P31000|VIME_RAT
271	sp|P31000|VIME_RAT.DVRQQYESVAAK.+3	465.24	41.1	sp|P31000|VIME_RAT
272	sp|P31000|VIME_RAT.LQEEMLQREEAESTLQSFR.+3	775.378	61.18	sp|P31000|VIME_RAT
273	sp|P31000|VIME_RAT.QDVDNASLAR.+2	544.77	36.2	sp|P31000|VIME_RAT
274	sp|P31000|VIME_RAT.LLQDSVDFSLADAINTEFK.+2	1063.54	82.88	sp|P31000|VIME_RAT
275	sp|P31000|VIME_RAT.VESLQEEIAFLKK.+3	511.956	64.73	sp|P31000|VIME_RAT
276	sp|P31000|VIME_RAT.EMEENFALEAANYQDTIGRLQDEIQNMKEEMAR.+4	979.95	78.01	sp|P31000|VIME_RAT
277	sp|P31000|VIME_RAT.EEAESTLQSFRQDVDNASLAR.+3	789.379	64.46	sp|P31000|VIME_RAT
278	sp|P31000|VIME_RAT.SRLGDLYEEEMRELR.+3	632.648	65.12	sp|P31000|VIME_RAT
279	sp|P31000|VIME_RAT.KLHDEEIQELQAQIQEQHVQIDVDVSKPDLTAALR.+5	808.225	69.88	sp|P31000|VIME_RAT
280	sp|P31000|VIME_RAT.LQEEMLQR.+2	523.769	43.3	sp|P31000|VIME_RAT
281	sp|P31000|VIME_RAT.ARVEVERDNLAEDIMR.+3	639.327	52.68	sp|P31000|VIME_RAT
282	sp|P31000|VIME_RAT.SVSSSSYR.+2	436.709	32.75	sp|P31000|VIME_RAT
283	sp|P31000|VIME_RAT.DNLAEDIMR.+2	538.756	60.34	sp|P31000|VIME_RAT
284	sp|P31000|VIME_RAT.EKLQEEMLQREEAESTLQSFR.+3	861.09	60.13	sp|P31000|VIME_RAT
285	sp|P31000|VIME_RAT.ILLAELEQLK.+2	585.361	70.82	sp|P31000|VIME_RAT
286	sp|P31000|VIME_RAT.SKFADLSEAANR.+3	436.89	38.97	sp|P31000|VIME_RAT
287	sp|P31000|VIME_RAT.LLEGEESRISLPLPNFSSLNLR.+3	828.787	78.73	sp|P31000|VIME_RAT
288	sp|P31000|VIME_RAT.KLLEGEESRISLPLPNFSSLNLR.+4	653.866	74.71	sp|P31000|VIME_RAT
289	sp|P31000|VIME_RAT.NLQEAEEWYKSKFADLSEAANR.+4	650.566	68.09	sp|P31000|VIME_RAT
290	sp|P31000|VIME_RAT.LHDEEIQELQAQIQEQHVQIDVDVSKPDLTAALR.+5	782.606	72.31	sp|P31000|VIME_RAT
291	sp|P31000|VIME_RAT.QMREMEENFALEAANYQDTIGR.+3	872.732	61.84	sp|P31000|VIME_RAT
292	sp|P31000|VIME_RAT.FLEQQNKILLAELEQLK.+3	686.393	69.14	sp|P31000|VIME_RAT
293	sp|P85972|VINC_RAT.AAVHLEGKIEQAQR.+3	517.286	40.39	sp|P85972|VINC_RAT
294	sp|P85972|VINC_RAT.AQQVSQGLDVLTAKVENAAR.+3	700.047	65.07	sp|P85972|VINC_RAT
295	sp|P85972|VINC_RAT.SLLDASEEAIKK.+3	435.242	56.02	sp|P85972|VINC_RAT
296	sp|P85972|VINC_RAT.MTGLVDEAIDTK.+2	646.824	54.59	sp|P85972|VINC_RAT
297	sp|P85972|VINC_RAT.ALASQLQDSLKDLK.+3	510.623	61.72	sp|P85972|VINC_RAT
298	sp|P85972|VINC_RAT.GQGASPVAMQK.+2	537.274	35.5	sp|P85972|VINC_RAT
299	sp|P85972|VINC_RAT.TISPMVMDAK.+2	546.775	49.84	sp|P85972|VINC_RAT
300	sp|P85972|VINC_RAT.AVAGNISDPGLQK.+2	635.343	42.8	sp|P85972|VINC_RAT
301	sp|P85972|VINC_RAT.MLGQMTDQVADLR.+2	739.361	58.82	sp|P85972|VINC_RAT
302	sp|P85972|VINC_RAT.AGEVINQPMMMAAR.+2	759.865	55.37	sp|P85972|VINC_RAT
303	sp|P85972|VINC_RAT.VGKETVQTTEDQILKR.+3	615.674	47.62	sp|P85972|VINC_RAT
304	sp|P85972|VINC_RAT.WIDNPTVDDR.+2	615.791	48.29	sp|P85972|VINC_RAT
305	sp|P85972|VINC_RAT.SFLDSGYR.+2	472.727	51.03	sp|P85972|VINC_RAT
306	sp|P85972|VINC_RAT.TDAGFTLR.+2	440.73	47.35	sp|P85972|VINC_RAT
307	sp|P85972|VINC_RAT.SLGEIAALTSK.+2	545.311	54.69	sp|P85972|VINC_RAT
308	sp|P85972|VINC_RAT.STVEGIQASVK.+2	559.806	42.53	sp|P85972|VINC_RAT
309	sp|P85972|VINC_RAT.AIPDLTAPVAAVQAAVSNLVR.+3	692.732	93.03	sp|P85972|VINC_RAT
310	sp|P85972|VINC_RAT.MSAEINEIIR.+2	588.308	57.38	sp|P85972|VINC_RAT
311	sp|P85972|VINC_RAT.ALASIDSKLNQAK.+3	453.593	48.64	sp|P85972|VINC_RAT
312	sp|P85972|VINC_RAT.AAAVGAANKSTVEGIQASVK.+3	624.678	45.86	sp|P85972|VINC_RAT
313	sp|P85972|VINC_RAT.KTPWYQ.+2	411.711	44.71	sp|P85972|VINC_RAT
314	sp|P85972|VINC_RAT.EAVKAASDELSKTISPMVMDAK.+3	774.396	60.58	sp|P85972|VINC_RAT
315	sp|P85972|VINC_RAT.AVAGNISDPGLQKSFLDSGYR.+3	732.375	55.71	sp|P85972|VINC_RAT
316	sp|Q9JLT0|MYH10_RAT.AGVLAHLEEER.+3	408.551	49.24	sp|Q9JLT0|MYH10_RAT
317	sp|Q9JLT0|MYH10_RAT.AGVLAHLEEERDLK.+3	527.286	51.4	sp|Q9JLT0|MYH10_RAT
318	sp|Q9JLT0|MYH10_RAT.TGLEDPERYLFVDR.+3	570.621	65.79	sp|Q9JLT0|MYH10_RAT
319	sp|Q9JLT0|MYH10_RAT.ELDDATEANEGLSR.+2	760.347	42.89	sp|Q9JLT0|MYH10_RAT
320	sp|Q9JLT0|MYH10_RAT.QRYEILTPNAIPK.+3	514.96	53.94	sp|Q9JLT0|MYH10_RAT
321	sp|Q9JLT0|MYH10_RAT.ALEQQVEEMR.+2	616.801	51.88	sp|Q9JLT0|MYH10_RAT
322	sp|Q9JLT0|MYH10_RAT.NTNPNFVR.+2	481.246	38.19	sp|Q9JLT0|MYH10_RAT
323	sp|Q9JLT0|MYH10_RAT.SLEAEILQLQEELASSERAR.+3	758.064	80.38	sp|Q9JLT0|MYH10_RAT
324	sp|Q9JLT0|MYH10_RAT.NILAEQLQAETELFAEAEEMR.+2	1218.09	80.12	sp|Q9JLT0|MYH10_RAT
325	sp|Q9JLT0|MYH10_RAT.DVEALSQRLEEK.+2	708.87	44.96	sp|Q9JLT0|MYH10_RAT
326	sp|Q9JLT0|MYH10_RAT.QEEELQAKDEELLK.+2	851.431	57.67	sp|Q9JLT0|MYH10_RAT
327	sp|P31977|EZRI_RAT.IALLEEAR.+2	457.769	52.23	sp|P31977|EZRI_RAT
328	sp|P31977|EZRI_RAT.QRIDEFEAM.+2	569.764	54.56	sp|P31977|EZRI_RAT
329	sp|P31977|EZRI_RAT.SGYLSSER.+2	449.717	36.73	sp|P31977|EZRI_RAT
330	sp|P31977|EZRI_RAT.THNDIIHNENMR.+3	498.569	37.21	sp|P31977|EZRI_RAT
331	sp|P31977|EZRI_RAT.QLLTLSNELSQARDENKR.+4	529.534	54.6	sp|P31977|EZRI_RAT
332	sp|P31977|EZRI_RAT.EKEELMLR.+2	524.279	42.93	sp|P31977|EZRI_RAT
333	sp|P31977|EZRI_RAT.IALLEEARR.+2	535.819	52.85	sp|P31977|EZRI_RAT
334	sp|P31977|EZRI_RAT.AKFYPEDVADELIQDITQK.+3	741.711	86.37	sp|P31977|EZRI_RAT
335	sp|P06761|GRP78_RAT.IINEPTAAAIAYGLDKR.+3	606.004	61.96	sp|P06761|GRP78_RAT
336	sp|P06761|GRP78_RAT.ITPSYVAFTPEGER.+2	783.894	57.73	sp|P06761|GRP78_RAT
337	sp|P06761|GRP78_RAT.SQIFSTASDNQPTVTIK.+2	918.971	54.98	sp|P06761|GRP78_RAT
338	sp|P06761|GRP78_RAT.DAGTIAGLNVMR.+2	609.319	58.66	sp|P06761|GRP78_RAT
339	sp|P06761|GRP78_RAT.TWNDPSVQQDIK.+2	715.849	49.32	sp|P06761|GRP78_RAT
340	sp|P06761|GRP78_RAT.AKFEELNMDLFR.+2	756.879	68.04	sp|P06761|GRP78_RAT
341	sp|P06761|GRP78_RAT.ELEEIVQPIISK.+2	699.398	62.63	sp|P06761|GRP78_RAT
342	sp|P06761|GRP78_RAT.ITPSYVAFTPEGERLIGDAAK.+3	745.727	66.1	sp|P06761|GRP78_RAT
343	sp|P06761|GRP78_RAT.TKPYIQVDIGGGQTK.+3	535.626	49.26	sp|P06761|GRP78_RAT
344	sp|P06761|GRP78_RAT.VMEHFIK.+2	452.241	36.29	sp|P06761|GRP78_RAT
345	sp|P06761|GRP78_RAT.KKELEEIVQPIISK.+3	551.998	52.39	sp|P06761|GRP78_RAT
346	sp|P06761|GRP78_RAT.VTHAVVTVPAYFNDAQR.+3	629.995	56.96	sp|P06761|GRP78_RAT
347	sp|P06761|GRP78_RAT.NQLTSNPENTVFDAK.+2	839.408	53.12	sp|P06761|GRP78_RAT
348	sp|P06761|GRP78_RAT.TFAPEEISAMVLTK.+2	768.903	73.54	sp|P06761|GRP78_RAT
349	sp|P06761|GRP78_RAT.LIGDAAKNQLTSNPENTVFDAK.+3	782.736	57.57	sp|P06761|GRP78_RAT
350	sp|P06761|GRP78_RAT.DNHLLGTFDLTGIPPAPR.+3	645.342	71.55	sp|P06761|GRP78_RAT
351	sp|P06761|GRP78_RAT.ITITNDQNR.+2	537.78	36.15	sp|P06761|GRP78_RAT
352	sp|P06761|GRP78_RAT.KSDIDEIVLVGGSTR.+3	530.29	56.52	sp|P06761|GRP78_RAT
353	sp|P06761|GRP78_RAT.FEELNMDLFR.+2	657.313	73.22	sp|P06761|GRP78_RAT
354	sp|P06761|GRP78_RAT.VYEGERPLTK.+2	596.322	35.74	sp|P06761|GRP78_RAT
355	sp|P06761|GRP78_RAT.KSDIDEIVLVGGSTRIPK.+3	643.033	52.83	sp|P06761|GRP78_RAT
356	sp|P06761|GRP78_RAT.IEIESFFEGEDFSETLTR.+2	1075	72.19	sp|P06761|GRP78_RAT
357	sp|P06761|GRP78_RAT.NELESYAYSLK.+2	658.822	62.51	sp|P06761|GRP78_RAT
358	sp|P06761|GRP78_RAT.VLEDSDLKK.+2	523.79	35.18	sp|P06761|GRP78_RAT
359	sp|P06761|GRP78_RAT.TWNDPSVQQDIKFLPFK.+3	688.358	72.41	sp|P06761|GRP78_RAT
360	sp|P04785|PDIA1_RAT.MDSTANEVEAVKVHSFPTLK.+3	735.04	57.43	sp|P04785|PDIA1_RAT
361	sp|P04785|PDIA1_RAT.ALAPEYAK.+2	431.737	38.25	sp|P04785|PDIA1_RAT
362	sp|P04785|PDIA1_RAT.NFEEVAFDEKK.+2	678.327	55.1	sp|P04785|PDIA1_RAT
363	sp|P04785|PDIA1_RAT.TLDGFKK.+2	404.732	35.72	sp|P04785|PDIA1_RAT
364	sp|P04785|PDIA1_RAT.TGPAATTLSDTAAAESLVDSSEVTVIGFFKDAGSDSAK.+3	1239.61	83.94	sp|P04785|PDIA1_RAT
365	sp|P04785|PDIA1_RAT.VDATEESDLAQQYGVR.+2	890.921	54.72	sp|P04785|PDIA1_RAT
366	sp|P04785|PDIA1_RAT.EYTAGREADDIVNWLK.+3	627.311	69.57	sp|P04785|PDIA1_RAT
367	sp|P04785|PDIA1_RAT.FFPASADR.+2	455.724	44.69	sp|P04785|PDIA1_RAT
368	sp|P04785|PDIA1_RAT.EADDIVNWLKK.+2	665.854	56.55	sp|P04785|PDIA1_RAT
369	sp|P04785|PDIA1_RAT.MDSTANEVEAVK.+2	647.303	47.52	sp|P04785|PDIA1_RAT
370	sp|P04785|PDIA1_RAT.TGPAATTLSDTAAAESLVDSSEVTVIGFFK.+3	995.836	89.07	sp|P04785|PDIA1_RAT
371	sp|P04785|PDIA1_RAT.TVIDYNGER.+2	533.762	41.09	sp|P04785|PDIA1_RAT
372	sp|P04785|PDIA1_RAT.ILEFFGLK.+2	483.787	74.24	sp|P04785|PDIA1_RAT
373	sp|Q9QXQ0|ACTN4_RAT.HRDYETATLSDIK.+3	516.927	48.62	sp|Q9QXQ0|ACTN4_RAT
374	sp|Q9QXQ0|ACTN4_RAT.GISQEQMQEFR.+2	676.817	49.25	sp|Q9QXQ0|ACTN4_RAT
375	sp|Q9QXQ0|ACTN4_RAT.EAILAIHKEAQR.+3	460.265	38.79	sp|Q9QXQ0|ACTN4_RAT
376	sp|Q9QXQ0|ACTN4_RAT.EAILAIHK.+2	447.774	42.76	sp|Q9QXQ0|ACTN4_RAT
377	sp|Q9QXQ0|ACTN4_RAT.QLETIDQLHLEYAKR.+4	465.002	55.44	sp|Q9QXQ0|ACTN4_RAT
378	sp|Q9QXQ0|ACTN4_RAT.ETTDTDTADQVIASFK.+2	871.41	66.19	sp|Q9QXQ0|ACTN4_RAT
379	sp|Q9QXQ0|ACTN4_RAT.HRPELIEYDKLR.+3	523.623	45.56	sp|Q9QXQ0|ACTN4_RAT
380	sp|Q9QXQ0|ACTN4_RAT.MLDAEDIVNTARPDEK.+3	606.296	58.63	sp|Q9QXQ0|ACTN4_RAT
381	sp|Q9QXQ0|ACTN4_RAT.KDDPVTNLNNAFEVAEK.+3	635.318	61.82	sp|Q9QXQ0|ACTN4_RAT
382	sp|Q9QXQ0|ACTN4_RAT.QFASQANMVGPWIQTK.+2	903.454	64.63	sp|Q9QXQ0|ACTN4_RAT
383	sp|Q9QXQ0|ACTN4_RAT.VLAGDKNFITAEELR.+3	559.305	49.82	sp|Q9QXQ0|ACTN4_RAT
384	sp|Q9QXQ0|ACTN4_RAT.TEKQLETIDQLHLEYAKR.+4	554.548	53.29	sp|Q9QXQ0|ACTN4_RAT
385	sp|Q9QXQ0|ACTN4_RAT.DAKGISQEQMQEFR.+3	556.267	48.04	sp|Q9QXQ0|ACTN4_RAT
386	sp|Q9QXQ0|ACTN4_RAT.DYETATLSDIKALIR.+3	570.309	68.12	sp|Q9QXQ0|ACTN4_RAT
387	sp|Q9Z1A6|VIGLN_RAT.LVGEIMQETGTR.+2	667.343	51.22	sp|Q9Z1A6|VIGLN_RAT
388	sp|Q9Z1A6|VIGLN_RAT.SFTVDIR.+2	419.227	52	sp|Q9Z1A6|VIGLN_RAT
389	sp|Q9Z1A6|VIGLN_RAT.IVGELEQMVSEDVPLDHRVHAR.+4	633.077	64.62	sp|Q9Z1A6|VIGLN_RAT
390	sp|Q9Z1A6|VIGLN_RAT.HEVLLISAEQDKR.+3	513.283	43.79	sp|Q9Z1A6|VIGLN_RAT
391	sp|Q9Z1A6|VIGLN_RAT.IVGELEQMVSEDVPLDHR.+3	689.346	70.48	sp|Q9Z1A6|VIGLN_RAT
392	sp|Q9Z1A6|VIGLN_RAT.ASVITQVFHVPLEER.+3	575.649	62.19	sp|Q9Z1A6|VIGLN_RAT
393	sp|Q9Z1A6|VIGLN_RAT.IIFPAAEDKDQDLITIIGKEDAVR.+4	668.364	71.09	sp|Q9Z1A6|VIGLN_RAT
394	sp|Q9Z1A6|VIGLN_RAT.GNSLQEILER.+2	579.809	61.3	sp|Q9Z1A6|VIGLN_RAT
395	sp|Q9Z1A6|VIGLN_RAT.AFHPFIAGPYNR.+3	463.907	56.14	sp|Q9Z1A6|VIGLN_RAT
396	sp|Q9Z1A6|VIGLN_RAT.IEGDPQGVQQAKR.+3	475.92	33.5	sp|Q9Z1A6|VIGLN_RAT
397	sp|Q9Z1A6|VIGLN_RAT.INIPPPSVNR.+2	553.819	46.14	sp|Q9Z1A6|VIGLN_RAT
398	sp|Q9Z1A6|VIGLN_RAT.GEPEKLGQALTEVYAK.+2	866.959	58.77	sp|Q9Z1A6|VIGLN_RAT
399	sp|Q9Z1A6|VIGLN_RAT.IEGDPQGVQQAK.+2	635.325	33.25	sp|Q9Z1A6|VIGLN_RAT
400	sp|P70615|LMNB1_RAT.KLLEGEEERLK.+3	448.589	40.08	sp|P70615|LMNB1_RAT
401	sp|P70615|LMNB1_RAT.ALYETELADARR.+3	469.912	49.27	sp|P70615|LMNB1_RAT
402	sp|P70615|LMNB1_RAT.ALYETELADAR.+2	626.314	51.76	sp|P70615|LMNB1_RAT
403	sp|P70615|LMNB1_RAT.LKNTSEQDQPMGGWEMIR.+3	707.335	59.4	sp|P70615|LMNB1_RAT
404	sp|P70615|LMNB1_RAT.LLEGEEERLK.+3	405.891	42.7	sp|P70615|LMNB1_RAT
405	sp|P70615|LMNB1_RAT.QIEYEYK.+2	486.737	41	sp|P70615|LMNB1_RAT
406	sp|P70615|LMNB1_RAT.ELTGLKALYETELADARR.+3	683.704	65.07	sp|P70615|LMNB1_RAT
407	sp|P70615|LMNB1_RAT.LAVYIDKVR.+2	538.827	47.5	sp|P70615|LMNB1_RAT
408	sp|P70615|LMNB1_RAT.DAALATALGDKK.+2	587.327	41.13	sp|P70615|LMNB1_RAT
409	sp|P70615|LMNB1_RAT.SLEGDLEDLKDQIAQLEASLSAAKK.+4	668.855	79.69	sp|P70615|LMNB1_RAT
410	sp|P70615|LMNB1_RAT.KNMYEEEINETR.+3	519.24	45.98	sp|P70615|LMNB1_RAT
411	sp|P70615|LMNB1_RAT.ELTGLKALYETELADAR.+3	631.67	68.14	sp|P70615|LMNB1_RAT
412	sp|P70615|LMNB1_RAT.MRIESLSSQLSNLQK.+3	578.645	58.37	sp|P70615|LMNB1_RAT
413	sp|P70615|LMNB1_RAT.NQNSWGTGEDVK.+2	667.802	34.52	sp|P70615|LMNB1_RAT
414	sp|P70615|LMNB1_RAT.IESLSSQLSNLQK.+2	723.894	59.67	sp|P70615|LMNB1_RAT
415	sp|P70615|LMNB1_RAT.LALDMEISAYR.+2	641.329	61.85	sp|P70615|LMNB1_RAT
416	sp|P70615|LMNB1_RAT.SLEGDLEDLKDQIAQLEASLSAAK.+3	848.773	96.62	sp|P70615|LMNB1_RAT
417	sp|D3ZHA0|FLNC_RAT.YGGDEIPYSPFR.+2	700.828	61.13	sp|D3ZHA0|FLNC_RAT
418	sp|D3ZHA0|FLNC_RAT.VSGPGVEPHGVLR.+3	435.242	42.14	sp|D3ZHA0|FLNC_RAT
419	sp|D3ZHA0|FLNC_RAT.IQQNTFTR.+2	504.267	40.62	sp|D3ZHA0|FLNC_RAT
420	sp|D3ZHA0|FLNC_RAT.SPFEVQVSPEAGAQK.+2	787.396	59.94	sp|D3ZHA0|FLNC_RAT
421	sp|D3ZHA0|FLNC_RAT.GVAGVPAEFSIWTR.+2	745.394	72.96	sp|D3ZHA0|FLNC_RAT
422	sp|D3ZHA0|FLNC_RAT.AWGPGLETGQVGK.+2	650.338	52.12	sp|D3ZHA0|FLNC_RAT
423	sp|D3ZHA0|FLNC_RAT.VAVGEEQAFLVNTR.+2	766.907	59.17	sp|D3ZHA0|FLNC_RAT
424	sp|D3ZHA0|FLNC_RAT.ITEGDLSQLTASIR.+2	752.404	65.85	sp|D3ZHA0|FLNC_RAT
425	sp|D3ZHA0|FLNC_RAT.VHVQPAVDTSGIKVSGPGVEPHGVLR.+4	659.613	59.42	sp|D3ZHA0|FLNC_RAT
426	sp|D3ZHA0|FLNC_RAT.GPGLSQAFVGQK.+2	594.822	56.48	sp|D3ZHA0|FLNC_RAT
427	sp|D3ZHA0|FLNC_RAT.LIALLEVLSQK.+2	613.89	82.28	sp|D3ZHA0|FLNC_RAT
428	sp|P12785|FAS_RAT.SLYQPGGVAPESLEYIEAHGTGTK.+3	835.415	65.78	sp|P12785|FAS_RAT
429	sp|P12785|FAS_RAT.TGTVPLEVR.+2	486.28	50.16	sp|P12785|FAS_RAT
430	sp|P12785|FAS_RAT.VTAIYIDPATHLQK.+3	523.959	47.8	sp|P12785|FAS_RAT
431	sp|P12785|FAS_RAT.GLESIINIIHSSLAEPR.+3	617.011	84.67	sp|P12785|FAS_RAT
432	sp|P12785|FAS_RAT.TMEAVQGLLEQGR.+2	716.367	61.59	sp|P12785|FAS_RAT
433	sp|P12785|FAS_RAT.HFQLEQDKPEEQTAHAFVNVLTR.+4	685.098	57.71	sp|P12785|FAS_RAT
434	sp|P12785|FAS_RAT.DTSFEQHVLLHTGGK.+3	556.949	51.51	sp|P12785|FAS_RAT
435	sp|P12785|FAS_RAT.WLSTSIPEAQWQSSLAR.+2	980.5	69.65	sp|P12785|FAS_RAT
436	sp|P12785|FAS_RAT.FPQLDDTSFANSR.+2	749.352	59.53	sp|P12785|FAS_RAT
437	sp|P12785|FAS_RAT.AQVEDAFR.+2	468.233	37.51	sp|P12785|FAS_RAT
438	sp|P12785|FAS_RAT.MTVPGLEDLPQHGLPR.+3	587.31	60.54	sp|P12785|FAS_RAT
439	sp|P12785|FAS_RAT.LFDHPEVPIPAESESVSR.+3	670.337	58.08	sp|P12785|FAS_RAT
440	sp|P12785|FAS_RAT.GTPLISPHIK.+2	531.819	47.06	sp|P12785|FAS_RAT
441	sp|P12785|FAS_RAT.SDEALKPLGVK.+2	578.832	43.64	sp|P12785|FAS_RAT
442	sp|P12785|FAS_RAT.VAAAVDLITR.+2	514.809	48.55	sp|P12785|FAS_RAT
443	sp|P12785|FAS_RAT.DGAWGAFR.+2	440.209	54.27	sp|P12785|FAS_RAT
444	sp|P12785|FAS_RAT.EAVLAAYWR.+2	539.788	63.09	sp|P12785|FAS_RAT
445	sp|P12785|FAS_RAT.VLEALLPLK.+2	498.329	57.79	sp|P12785|FAS_RAT
446	sp|P34058|HS90B_RAT.HLEINPDHPIVETLR.+3	594.988	53.94	sp|P34058|HS90B_RAT
447	sp|P34058|HS90B_RAT.IDIIPNPQER.+2	597.827	54.14	sp|P34058|HS90B_RAT
448	sp|P34058|HS90B_RAT.SIYYITGESKEQVANSAFVER.+3	797.732	58.32	sp|P34058|HS90B_RAT
449	sp|P34058|HS90B_RAT.YHTSQSGDEMTSLSEYVSR.+3	726.32	57	sp|P34058|HS90B_RAT
450	sp|P34058|HS90B_RAT.NPDDITQEEYGEFYK.+2	924.402	58.1	sp|P34058|HS90B_RAT
451	sp|P34058|HS90B_RAT.EQVANSAFVER.+2	625.312	43.27	sp|P34058|HS90B_RAT
452	sp|P34058|HS90B_RAT.HSQFIGYPITLYLEKER.+3	698.705	68.67	sp|P34058|HS90B_RAT
453	sp|P34058|HS90B_RAT.ELKIDIIPNPQER.+3	522.295	60.07	sp|P34058|HS90B_RAT
454	sp|P34058|HS90B_RAT.RLSELLR.+2	443.777	44.13	sp|P34058|HS90B_RAT
455	sp|P34058|HS90B_RAT.FYEAFSK.+2	446.216	43.69	sp|P34058|HS90B_RAT
456	sp|P34058|HS90B_RAT.ADHGEPIGR.+2	476.236	32.41	sp|P34058|HS90B_RAT
457	sp|P34058|HS90B_RAT.LGIHEDSTNR.+2	571.283	40.39	sp|P34058|HS90B_RAT
458	sp|P34058|HS90B_RAT.HSQFIGYPITLYLEK.+3	603.658	71.89	sp|P34058|HS90B_RAT
459	sp|P34058|HS90B_RAT.YESLTDPSKLDSGKELK.+3	637.33	47.61	sp|P34058|HS90B_RAT
460	sp|P34058|HS90B_RAT.LSELLRYHTSQSGDEMTSLSEYVSR.+4	722.849	57	sp|P34058|HS90B_RAT
461	sp|P11442|CLH1_RAT.IYIDSNNNPER.+2	667.82	40.84	sp|P11442|CLH1_RAT
462	sp|P11442|CLH1_RAT.LASTLVHLGEYQAAVDGAR.+3	657.681	60.46	sp|P11442|CLH1_RAT
463	sp|P11442|CLH1_RAT.FLRENPYYDSR.+3	487.237	45.29	sp|P11442|CLH1_RAT
464	sp|P11442|CLH1_RAT.NNLAGAEELFAR.+2	652.833	62.28	sp|P11442|CLH1_RAT
465	sp|P11442|CLH1_RAT.LLYNNVSNFGR.+2	648.838	56.13	sp|P11442|CLH1_RAT
466	sp|P11442|CLH1_RAT.KFNALFAQGNYSEAAK.+3	586.965	54.04	sp|P11442|CLH1_RAT
467	sp|P11442|CLH1_RAT.LLLPWLEAR.+2	555.837	79.67	sp|P11442|CLH1_RAT
468	sp|P11442|CLH1_RAT.AVNYFSK.+2	414.716	43.11	sp|P11442|CLH1_RAT
469	sp|P11442|CLH1_RAT.LHIIEVGTPPTGNQPFPK.+3	649.023	68.04	sp|P11442|CLH1_RAT
470	sp|P11442|CLH1_RAT.SVNESLNNLFITEEDYQALR.+2	1178.08	75.48	sp|P11442|CLH1_RAT
471	sp|P11442|CLH1_RAT.RPLIDQVVQTALSETQDPEEVSVTVK.+3	961.177	79.37	sp|P11442|CLH1_RAT
472	sp|P11442|CLH1_RAT.VVGAMQLYSVDRK.+3	489.266	51.11	sp|P11442|CLH1_RAT
473	sp|P11442|CLH1_RAT.EAIDSYIK.+2	469.745	48.38	sp|P11442|CLH1_RAT
474	sp|P11442|CLH1_RAT.TLQIFNIEMK.+2	618.837	71.65	sp|P11442|CLH1_RAT
475	sp|P11442|CLH1_RAT.SVDPTLALSVYLR.+2	717.404	74.95	sp|P11442|CLH1_RAT
476	sp|P11442|CLH1_RAT.AYEFAER.+2	443.209	42.59	sp|P11442|CLH1_RAT
477	sp|P11442|CLH1_RAT.KDPELWGSVLLESNPYR.+3	668.346	72.06	sp|P11442|CLH1_RAT
478	sp|P11442|CLH1_RAT.RKDPELWGSVLLESNPYR.+4	540.537	67.51	sp|P11442|CLH1_RAT
479	sp|P11442|CLH1_RAT.ESYVETELIFALAK.+2	806.927	80.71	sp|P11442|CLH1_RAT
480	sp|P11442|CLH1_RAT.WLLLTGISAQQNR.+2	750.42	77.82	sp|P11442|CLH1_RAT
481	sp|P11442|CLH1_RAT.LLEMNLMHAPQVADAILGNQMFTHYDR.+4	782.883	88.8	sp|P11442|CLH1_RAT
482	sp|P11442|CLH1_RAT.LKLLLPWLEAR.+3	451.287	78.76	sp|P11442|CLH1_RAT
483	sp|P11442|CLH1_RAT.EHLELFWSR.+2	608.809	63.67	sp|P11442|CLH1_RAT
484	sp|P11442|CLH1_RAT.MAVRNNLAGAEELFAR.+3	587.974	62.75	sp|P11442|CLH1_RAT
485	sp|P11442|CLH1_RAT.NLILVVR.+2	413.779	57.11	sp|P11442|CLH1_RAT
486	sp|P11442|CLH1_RAT.NLQNLLILTAIKADR.+3	566.009	75.1	sp|P11442|CLH1_RAT
487	sp|P11442|CLH1_RAT.NLQNLLILTAIK.+2	677.427	78.89	sp|P11442|CLH1_RAT
488	sp|Q63355|MYO1C_RAT.LLQSNPVLEAFGNAK.+2	800.938	71.64	sp|Q63355|MYO1C_RAT
489	sp|Q63355|MYO1C_RAT.VTMESALTAR.+2	539.782	49.22	sp|Q63355|MYO1C_RAT
490	sp|Q63355|MYO1C_RAT.VLQALGSEPIQYAVPVVK.+2	956.051	76.24	sp|Q63355|MYO1C_RAT
491	sp|Q63355|MYO1C_RAT.QLLLTPSAVVIVEDAKVK.+3	641.722	70.84	sp|Q63355|MYO1C_RAT
492	sp|Q63355|MYO1C_RAT.TLFATEDSLEVR.+2	690.854	55.45	sp|Q63355|MYO1C_RAT
493	sp|Q63355|MYO1C_RAT.VLQALGSEPIQYAVPVVKYDRK.+3	825.132	61.22	sp|Q63355|MYO1C_RAT
494	sp|Q63355|MYO1C_RAT.NVLDTSWPTPPPALR.+2	832.444	68.47	sp|Q63355|MYO1C_RAT
495	sp|Q63355|MYO1C_RAT.QLLLTPSAVVIVEDAK.+2	848.498	65.64	sp|Q63355|MYO1C_RAT
496	sp|Q63355|MYO1C_RAT.DRLLQSNPVLEAFGNAK.+3	624.671	69.57	sp|Q63355|MYO1C_RAT
497	sp|Q63355|MYO1C_RAT.DQAVMISGESGAGKTEATKR.+3	679.341	45.63	sp|Q63355|MYO1C_RAT
498	sp|Q63355|MYO1C_RAT.TSFLLNLR.+2	482.285	65.94	sp|Q63355|MYO1C_RAT
499	sp|Q63355|MYO1C_RAT.SRQLLLTPSAVVIVEDAKVK.+4	542.327	73.84	sp|Q63355|MYO1C_RAT
500	sp|Q63355|MYO1C_RAT.DQAVMISGESGAGK.+2	675.322	43.06	sp|Q63355|MYO1C_RAT
501	sp|Q6IFV1|K1C14_RAT.TKFETEQSLR.+2	619.822	46.81	sp|Q6IFV1|K1C14_RAT
502	sp|Q6IFV1|K1C14_RAT.LATYLDKVR.+2	539.816	52.13	sp|Q6IFV1|K1C14_RAT
503	sp|Q07936|ANXA2_RAT.GVDEVTIVNILTNR.+2	771.928	77.19	sp|Q07936|ANXA2_RAT
504	sp|Q07936|ANXA2_RAT.SALSGHLETVMLGLLK.+3	556.983	79.95	sp|Q07936|ANXA2_RAT
505	sp|Q07936|ANXA2_RAT.QDIAFAYQR.+2	556.28	50.29	sp|Q07936|ANXA2_RAT
506	sp|Q07936|ANXA2_RAT.SNAQRQDIAFAYQR.+3	556.613	46.37	sp|Q07936|ANXA2_RAT
507	sp|Q07936|ANXA2_RAT.TPAQYDASELK.+2	611.801	42.16	sp|Q07936|ANXA2_RAT
508	sp|Q07936|ANXA2_RAT.TDLEKDIISDTSGEFR.+3	609.299	63.86	sp|Q07936|ANXA2_RAT
509	sp|Q07936|ANXA2_RAT.DALNIETAIK.+2	544.303	56.82	sp|Q07936|ANXA2_RAT
510	sp|Q07936|ANXA2_RAT.ELYDAGVKR.+2	525.783	37.48	sp|Q07936|ANXA2_RAT
511	sp|Q07936|ANXA2_RAT.TDLEKDIISDTSGEFRK.+3	651.997	59.89	sp|Q07936|ANXA2_RAT
512	sp|Q07936|ANXA2_RAT.TNQELQEINR.+2	622.815	40.66	sp|Q07936|ANXA2_RAT
513	sp|Q07936|ANXA2_RAT.RAEDGSVIDYELIDQDAR.+3	688.999	59.67	sp|Q07936|ANXA2_RAT
514	sp|Q07936|ANXA2_RAT.WISIMTER.+2	518.268	61.1	sp|Q07936|ANXA2_RAT
515	sp|Q07936|ANXA2_RAT.AEDGSVIDYELIDQDAR.+2	954.945	63.53	sp|Q07936|ANXA2_RAT
516	sp|Q07936|ANXA2_RAT.VYKEMYK.+2	480.747	34.57	sp|Q07936|ANXA2_RAT
517	sp|Q07936|ANXA2_RAT.DALNIETAIKTK.+2	658.875	53.53	sp|Q07936|ANXA2_RAT
518	sp|Q07936|ANXA2_RAT.TKGVDEVTIVNILTNR.+3	591.335	70.74	sp|Q07936|ANXA2_RAT
519	sp|Q07936|ANXA2_RAT.GKRAEDGSVIDYELIDQDAR.+3	750.705	50.8	sp|Q07936|ANXA2_RAT
520	sp|Q07936|ANXA2_RAT.SLYYFIQQDTK.+2	703.354	64.22	sp|Q07936|ANXA2_RAT
521	sp|Q07936|ANXA2_RAT.SYSPYDMLESIR.+2	730.84	72.68	sp|Q07936|ANXA2_RAT
522	sp|Q07936|ANXA2_RAT.SYSPYDMLESIRK.+3	530.261	66.51	sp|Q07936|ANXA2_RAT
523	sp|Q07936|ANXA2_RAT.SEVDMLK.+2	411.207	45.31	sp|Q07936|ANXA2_RAT
524	sp|Q07936|ANXA2_RAT.DIISDTSGEFR.+2	620.296	56.96	sp|Q07936|ANXA2_RAT
525	sp|Q07936|ANXA2_RAT.GVDEVTIVNILTNRSNAQR.+3	700.378	70.58	sp|Q07936|ANXA2_RAT
526	sp|Q07936|ANXA2_RAT.DIISDTSGEFRK.+3	456.565	52.34	sp|Q07936|ANXA2_RAT
527	sp|Q07936|ANXA2_RAT.GLGTDEDSLIEIIC[MSH]SR.+2	883.919	89.13	sp|Q07936|ANXA2_RAT
528	sp|P07150|ANXA1_RAT.GLGTDEDTLIEILTTR.+2	873.96	85.09	sp|P07150|ANXA1_RAT
529	sp|P07150|ANXA1_RAT.GVDEATIIDILTKR.+3	515.294	76.06	sp|P07150|ANXA1_RAT
530	sp|P07150|ANXA1_RAT.GGPGSAVSPYPSFNPSSDVAALHK.+3	781.385	60.62	sp|P07150|ANXA1_RAT
531	sp|P07150|ANXA1_RAT.GVDEATIIDILTK.+2	694.388	80.01	sp|P07150|ANXA1_RAT
532	sp|P07150|ANXA1_RAT.SYKGGPGSAVSPYPSFNPSSDVAALHK.+4	680.838	57.96	sp|P07150|ANXA1_RAT
533	sp|P07150|ANXA1_RAT.NALLALAK.+2	407.263	54.27	sp|P07150|ANXA1_RAT
534	sp|P07150|ANXA1_RAT.DLAKDITSDTSGDFR.+2	820.892	56.92	sp|P07150|ANXA1_RAT
535	sp|P07150|ANXA1_RAT.ALYEAGERR.+2	532.778	34.69	sp|P07150|ANXA1_RAT
536	sp|P07150|ANXA1_RAT.AAYLQETGKPLDETLKK.+3	635.682	47.73	sp|P07150|ANXA1_RAT
537	sp|P07150|ANXA1_RAT.ALTGHLEEVVLAMLK.+3	541.976	84.16	sp|P07150|ANXA1_RAT
538	sp|P07150|ANXA1_RAT.AAMKGLGTDEDTLIEILTTR.+3	716.712	80.8	sp|P07150|ANXA1_RAT
539	sp|P07150|ANXA1_RAT.DITSDTSGDFR.+2	607.27	45.68	sp|P07150|ANXA1_RAT
540	sp|P07150|ANXA1_RAT.GDRC[MSH]EDMSVNQDLADTDAR.+3	719.626	51.9	sp|P07150|ANXA1_RAT
541	sp|P07150|ANXA1_RAT.DLAKDITSDTSGDFRNALLALAK.+3	812.431	85.27	sp|P07150|ANXA1_RAT
542	sp|P07150|ANXA1_RAT.DITSDTSGDFRNALLALAK.+3	670.016	77.76	sp|P07150|ANXA1_RAT
543	sp|P07150|ANXA1_RAT.TPAQFDADELRAAMK.+3	555.275	57.96	sp|P07150|ANXA1_RAT
544	sp|P07150|ANXA1_RAT.GVDEATIIDILTKRTNAQR.+4	529.295	70.32	sp|P07150|ANXA1_RAT
545	sp|P07150|ANXA1_RAT.VYREELK.+2	468.761	33.92	sp|P07150|ANXA1_RAT
546	sp|P07150|ANXA1_RAT.NALLALAKGDR.+2	571.338	49.22	sp|P07150|ANXA1_RAT
547	sp|P07150|ANXA1_RAT.RKGTDVNVFNTILTTR.+3	612.343	62.1	sp|P07150|ANXA1_RAT
548	sp|P46462|TERA_RAT.ETVVEVPQVTWEDIGGLEDVKR.+3	833.431	74.24	sp|P46462|TERA_RAT
549	sp|P46462|TERA_RAT.GILLYGPPGTGK.+2	586.837	57.48	sp|P46462|TERA_RAT
550	sp|P46462|TERA_RAT.ELQELVQYPVEHPDKFLK.+3	738.06	69.54	sp|P46462|TERA_RAT
551	sp|P46462|TERA_RAT.KYEMFAQTLQQSR.+3	543.94	52.6	sp|P46462|TERA_RAT
552	sp|P46462|TERA_RAT.LIVDEAINEDNSVVSLSQPK.+2	1085.57	64.77	sp|P46462|TERA_RAT
553	sp|P46462|TERA_RAT.MDELQLFRGDTVLLK.+3	593.322	72.11	sp|P46462|TERA_RAT
554	sp|P46462|TERA_RAT.EVDIGIPDATGRLEILQIHTK.+3	773.429	69.55	sp|P46462|TERA_RAT
555	sp|P46462|TERA_RAT.NAPAIIFIDELDAIAPKR.+3	656.37	84.9	sp|P46462|TERA_RAT
556	sp|P46462|TERA_RAT.QTNPSAMEVEEDDPVPEIR.+2	1078.49	59.57	sp|P46462|TERA_RAT
557	sp|P46462|TERA_RAT.MDELQLFR.+2	526.266	65.09	sp|P46462|TERA_RAT
558	sp|P46462|TERA_RAT.EVDIGIPDATGR.+2	621.82	54.37	sp|P46462|TERA_RAT
559	sp|P46462|TERA_RAT.AFEEAEKNAPAIIFIDELDAIAPK.+3	872.458	84.45	sp|P46462|TERA_RAT
560	sp|P46462|TERA_RAT.GDIFLVR.+2	410.24	49.75	sp|P46462|TERA_RAT
561	sp|P46462|TERA_RAT.NAPAIIFIDELDAIAPK.+2	906.001	90.26	sp|P46462|TERA_RAT
562	sp|P46462|TERA_RAT.GGNIGDGGGAADR.+2	558.755	32.82	sp|P46462|TERA_RAT
563	sp|P46462|TERA_RAT.IVSQLLTLMDGLKQR.+3	572.334	68.81	sp|P46462|TERA_RAT
564	sp|Q66HD0|ENPL_RAT.SILFVPTSAPR.+2	594.343	61.43	sp|Q66HD0|ENPL_RAT
565	sp|Q66HD0|ENPL_RAT.GVVDSDDLPLNVSR.+2	743.381	57.56	sp|Q66HD0|ENPL_RAT
566	sp|Q66HD0|ENPL_RAT.TFEINPR.+2	438.732	45.75	sp|Q66HD0|ENPL_RAT
567	sp|Q66HD0|ENPL_RAT.SGYLLPDTK.+2	497.266	49.01	sp|Q66HD0|ENPL_RAT
568	sp|Q66HD0|ENPL_RAT.EAESSPFVER.+2	575.772	43.07	sp|Q66HD0|ENPL_RAT
569	sp|Q66HD0|ENPL_RAT.FQSSHHSTDITSLDQYVER.+3	750.686	56.43	sp|Q66HD0|ENPL_RAT
570	sp|Q66HD0|ENPL_RAT.EATEKEFEPLLNWMKDK.+3	703.351	62.08	sp|Q66HD0|ENPL_RAT
571	sp|Q66HD0|ENPL_RAT.SGTSEFLNK.+2	491.746	41.84	sp|Q66HD0|ENPL_RAT
572	sp|Q66HD0|ENPL_RAT.NLLHVTDTGVGMTREELVK.+3	704.709	59.43	sp|Q66HD0|ENPL_RAT
573	sp|Q66HD0|ENPL_RAT.GLFDEYGSK.+2	508.24	54.11	sp|Q66HD0|ENPL_RAT
574	sp|Q66HD0|ENPL_RAT.LISLTDENALAGNEELTVK.+2	1015.54	66.69	sp|Q66HD0|ENPL_RAT
575	sp|Q66HD0|ENPL_RAT.IYFMAGSSR.+2	516.253	42.97	sp|Q66HD0|ENPL_RAT
576	sp|Q66HD0|ENPL_RAT.TDDEVVQREEEAIQLDGLNASQIR.+3	910.118	64.36	sp|Q66HD0|ENPL_RAT
577	sp|Q66HD0|ENPL_RAT.LGVIEDHSNR.+2	570.294	36.73	sp|Q66HD0|ENPL_RAT
578	sp|Q66HD0|ENPL_RAT.VFITDDFHDMMPK.+3	532.579	72.58	sp|Q66HD0|ENPL_RAT
579	sp|Q66HD0|ENPL_RAT.VKEDEDDKTVMDLAVVLFETATLR.+4	685.105	92.88	sp|Q66HD0|ENPL_RAT
580	sp|Q66HD0|ENPL_RAT.EEEAIQLDGLNASQIR.+2	893.452	66.85	sp|Q66HD0|ENPL_RAT
581	sp|P11598|PDIA3_RAT.KTFSHELSDFGLESTTGEIPVVAIR.+4	684.108	69.95	sp|P11598|PDIA3_RAT
582	sp|P11598|PDIA3_RAT.LAPEYEAAATR.+2	596.304	41.75	sp|P11598|PDIA3_RAT
583	sp|P11598|PDIA3_RAT.TFSHELSDFGLESTTGEIPVVAIR.+3	869.11	74.56	sp|P11598|PDIA3_RAT
584	sp|P11598|PDIA3_RAT.FVMQEEFSR.+2	586.774	54.55	sp|P11598|PDIA3_RAT
585	sp|P11598|PDIA3_RAT.FLQEYFDGNLKR.+3	510.596	58.66	sp|P11598|PDIA3_RAT
586	sp|P11598|PDIA3_RAT.FAHTNVESLVK.+3	415.559	47.33	sp|P11598|PDIA3_RAT
587	sp|P11598|PDIA3_RAT.ELNDFISYLQR.+2	699.357	72.63	sp|P11598|PDIA3_RAT
588	sp|P11598|PDIA3_RAT.TADGIVSHLK.+2	520.79	42.22	sp|P11598|PDIA3_RAT
589	sp|P11598|PDIA3_RAT.EATNPPIIQEEKPK.+3	531.954	40.9	sp|P11598|PDIA3_RAT
590	sp|P11598|PDIA3_RAT.YGVSGYPTLK.+2	542.787	51.61	sp|P11598|PDIA3_RAT
591	sp|P11598|PDIA3_RAT.IFRDGEEAGAYDGPR.+3	551.594	43.79	sp|P11598|PDIA3_RAT
592	sp|P11598|PDIA3_RAT.QAGPASVPLRTEDEFK.+3	582.3	50.19	sp|P11598|PDIA3_RAT
593	sp|P11598|PDIA3_RAT.YLKSEPIPETNEGPVK.+3	600.984	45.47	sp|P11598|PDIA3_RAT
594	sp|P11598|PDIA3_RAT.KYEGGRELNDFISYLQR.+4	522.768	67.84	sp|P11598|PDIA3_RAT
595	sp|P11598|PDIA3_RAT.FVMQEEFSRDGK.+3	491.566	50.18	sp|P11598|PDIA3_RAT
596	sp|P11598|PDIA3_RAT.DLLTAYYDVDYEKNTK.+3	650.982	62.98	sp|P11598|PDIA3_RAT
597	sp|P11598|PDIA3_RAT.FVMQEEFSRDGKALER.+3	647.988	53.98	sp|P11598|PDIA3_RAT
598	sp|P11598|PDIA3_RAT.TADGIVSHLKK.+2	584.838	38.25	sp|P11598|PDIA3_RAT
599	sp|P11598|PDIA3_RAT.SEPIPETNEGPVK.+2	698.851	44.78	sp|P11598|PDIA3_RAT
600	sp|P11598|PDIA3_RAT.LAPEYEAAATRLK.+3	478.265	47.96	sp|P11598|PDIA3_RAT
601	sp|P11598|PDIA3_RAT.DLLTAYYDVDYEK.+2	804.377	69.2	sp|P11598|PDIA3_RAT
602	sp|P11598|PDIA3_RAT.AASNLRDNYR.+2	590.297	33.86	sp|P11598|PDIA3_RAT
603	sp|P11598|PDIA3_RAT.FLQEYFDGNLK.+2	687.341	63.33	sp|P11598|PDIA3_RAT
604	sp|P11598|PDIA3_RAT.FISDKDASVVGFFR.+3	529.944	60.16	sp|P11598|PDIA3_RAT
605	sp|P11598|PDIA3_RAT.TAKGEKFVMQEEFSR.+3	596.298	54.55	sp|P11598|PDIA3_RAT
606	sp|P11598|PDIA3_RAT.DGEEAGAYDGPR.+2	618.76	38.12	sp|P11598|PDIA3_RAT
607	sp|P11598|PDIA3_RAT.ALERFLQEYFDGNLKR.+3	667.018	70.12	sp|P11598|PDIA3_RAT
608	sp|P63018|HSP7C_RAT.IINEPTAAAIAYGLDKK.+3	596.668	60.87	sp|P63018|HSP7C_RAT
609	sp|P63018|HSP7C_RAT.QATKDAGTIAGLNVLR.+3	543.309	55.93	sp|P63018|HSP7C_RAT
610	sp|P63018|HSP7C_RAT.NSLESYAFNMK.+2	652.303	60.54	sp|P63018|HSP7C_RAT
611	sp|P63018|HSP7C_RAT.NQVAMNPTNTVFDAKR.+3	602.637	50.41	sp|P63018|HSP7C_RAT
612	sp|P63018|HSP7C_RAT.GTLDPVEK.+2	429.732	38.38	sp|P63018|HSP7C_RAT
613	sp|P63018|HSP7C_RAT.MVNHFIAEFK.+3	412.546	59.21	sp|P63018|HSP7C_RAT
614	sp|P63018|HSP7C_RAT.STAGDTHLGGEDFDNR.+3	564.58	42.04	sp|P63018|HSP7C_RAT
615	sp|P63018|HSP7C_RAT.NQVAMNPTNTVFDAK.+2	825.401	54.4	sp|P63018|HSP7C_RAT
616	sp|P63018|HSP7C_RAT.RFDDAVVQSDMKHWPFMVVNDAGRPK.+5	609.902	66.8	sp|P63018|HSP7C_RAT
617	sp|P63018|HSP7C_RAT.DAKLDKSQIHDIVLVGGSTR.+4	538.798	52.02	sp|P63018|HSP7C_RAT
618	sp|P63018|HSP7C_RAT.LIGDAAKNQVAMNPTNTVFDAKR.+4	619.326	54.52	sp|P63018|HSP7C_RAT
619	sp|P63018|HSP7C_RAT.MVNHFIAEFKR.+3	464.58	57.44	sp|P63018|HSP7C_RAT
620	sp|P63018|HSP7C_RAT.LIGDAAKNQVAMNPTNTVFDAK.+3	773.399	57.71	sp|P63018|HSP7C_RAT
621	sp|P63018|HSP7C_RAT.VQVEYKGETK.+2	590.814	34.33	sp|P63018|HSP7C_RAT
622	sp|P63018|HSP7C_RAT.IINEPTAAAIAYGLDKKVGAER.+3	767.425	61.21	sp|P63018|HSP7C_RAT
623	sp|P63018|HSP7C_RAT.HWPFMVVNDAGRPK.+3	551.949	57.66	sp|P63018|HSP7C_RAT
624	sp|P63018|HSP7C_RAT.TVTNAVVTVPAYFNDSQR.+2	991.503	63.18	sp|P63018|HSP7C_RAT
625	sp|P63018|HSP7C_RAT.MVQEAEKYK.+2	563.284	38.67	sp|P63018|HSP7C_RAT
626	sp|P63018|HSP7C_RAT.DKVSSKNSLESYAFNMK.+3	649.987	60.55	sp|P63018|HSP7C_RAT
627	sp|Q66X93|SND1_RAT.QINLSNIR.+2	479.277	49.69	sp|Q66X93|SND1_RAT
628	sp|Q66X93|SND1_RAT.NLPGLVQEGEPFSEEATLFTK.+2	1153.58	79.18	sp|Q66X93|SND1_RAT
629	sp|Q66X93|SND1_RAT.SSHYDELLAAEAR.+3	487.904	49.73	sp|Q66X93|SND1_RAT
630	sp|Q66X93|SND1_RAT.VITEYLNAQESAK.+2	733.38	47.62	sp|Q66X93|SND1_RAT
631	sp|Q66X93|SND1_RAT.QFLPFLQR.+2	524.801	70.17	sp|Q66X93|SND1_RAT
632	sp|Q66X93|SND1_RAT.YGDFRADDADEFGYSR.+3	628.599	54.01	sp|Q66X93|SND1_RAT
633	sp|Q66X93|SND1_RAT.SAYYKPLLSAEEAAK.+3	547.622	57.71	sp|Q66X93|SND1_RAT
634	sp|Q66X93|SND1_RAT.YTIENPR.+2	446.73	38.97	sp|Q66X93|SND1_RAT
635	sp|Q66X93|SND1_RAT.ETDGSETPEPFAAEAK.+2	839.876	57.28	sp|Q66X93|SND1_RAT
636	sp|Q66X93|SND1_RAT.AGRSEAVVEYVFSGSR.+3	571.957	56	sp|Q66X93|SND1_RAT
637	sp|Q66X93|SND1_RAT.EGLVMVEVR.+2	516.281	51.21	sp|Q66X93|SND1_RAT
638	sp|Q66X93|SND1_RAT.ADDADEFGYSR.+2	623.255	44.34	sp|Q66X93|SND1_RAT
639	sp|Q10758|K2C8_RAT.SLDMDSIIAEVR.+2	674.842	72.87	sp|Q10758|K2C8_RAT
640	sp|Q10758|K2C8_RAT.LEGLTDEINFLR.+2	710.378	66.81	sp|Q10758|K2C8_RAT
641	sp|Q10758|K2C8_RAT.ISSSSFSR.+2	435.719	37.58	sp|Q10758|K2C8_RAT
642	sp|Q10758|K2C8_RAT.SFTSGPGAR.+2	440.22	35.24	sp|Q10758|K2C8_RAT
643	sp|Q10758|K2C8_RAT.VGSSSSSFR.+2	457.222	33.94	sp|Q10758|K2C8_RAT
644	sp|Q10758|K2C8_RAT.SLDMDSIIAEVRAQYEEIANR.+3	808.401	89.08	sp|Q10758|K2C8_RAT
645	sp|F1MA98|TPR_RAT.SLEGQVENLQK.+2	622.828	49.41	sp|F1MA98|TPR_RAT
646	sp|F1MA98|TPR_RAT.LTIHAPPQELGPPVQR.+3	584.997	52.36	sp|F1MA98|TPR_RAT
647	sp|F1MA98|TPR_RAT.NIEELQQQNQR.+2	700.35	49.09	sp|F1MA98|TPR_RAT
648	sp|F1MA98|TPR_RAT.SLQEQTAQLQSELSR.+2	859.439	60.2	sp|F1MA98|TPR_RAT
649	sp|F1MA98|TPR_RAT.EITSLQER.+2	488.259	38.97	sp|F1MA98|TPR_RAT
650	sp|F1MA98|TPR_RAT.KLELDILPLQEANAELSEK.+3	718.395	73.9	sp|F1MA98|TPR_RAT
651	sp|F1MA98|TPR_RAT.TDELLALGR.+2	494.277	56.19	sp|F1MA98|TPR_RAT
652	sp|P38659|PDIA4_RAT.SPPIPLAK.+2	411.758	44.73	sp|P38659|PDIA4_RAT
653	sp|P38659|PDIA4_RAT.VDATEQTDLAK.+2	595.799	43.18	sp|P38659|PDIA4_RAT
654	sp|P38659|PDIA4_RAT.RFDVSGYPTLK.+2	641.843	52.68	sp|P38659|PDIA4_RAT
655	sp|P38659|PDIA4_RAT.SPPIPLAKVDATEQTDLAK.+3	665.365	55.04	sp|P38659|PDIA4_RAT
656	sp|P38659|PDIA4_RAT.IASTLKDNDPPIAVAK.+3	551.645	45.96	sp|P38659|PDIA4_RAT
657	sp|P38659|PDIA4_RAT.TFDAIVMDPKK.+2	632.834	50.91	sp|P38659|PDIA4_RAT
658	sp|P38659|PDIA4_RAT.MDATANDITNDR.+2	668.793	41.34	sp|P38659|PDIA4_RAT
659	sp|Q1JU68|EIF3A_RAT.RVPPPTLSR.+2	511.809	84.05	sp|Q1JU68|EIF3A_RAT
660	sp|Q1JU68|EIF3A_RAT.RLEEIPLIK.+2	555.848	54.58	sp|Q1JU68|EIF3A_RAT
661	sp|Q1JU68|EIF3A_RAT.VLLATLSIPITPERTDIAR.+3	693.744	70.73	sp|Q1JU68|EIF3A_RAT
662	sp|Q1JU68|EIF3A_RAT.LGEDPLSR.+2	443.735	38.96	sp|Q1JU68|EIF3A_RAT
663	sp|Q1JU68|EIF3A_RAT.KGPEADSEWR.+2	587.778	36.94	sp|Q1JU68|EIF3A_RAT
664	sp|Q1JU68|EIF3A_RAT.LLDMDGIIVEK.+2	623.342	66.01	sp|Q1JU68|EIF3A_RAT
665	sp|Q1JU68|EIF3A_RAT.LATLLGLQAPPTR.+2	675.909	63.64	sp|Q1JU68|EIF3A_RAT
666	sp|P11980|KPYM_RAT.AATESFASDPILYRPVAVALDTKGPEIR.+4	747.651	71.09	sp|P11980|KPYM_RAT
667	sp|P11980|KPYM_RAT.IISKIENHEGVR.+3	465.596	35.11	sp|P11980|KPYM_RAT
668	sp|P11980|KPYM_RAT.KGVNLPGAAVDLPAVSEKDIQDLK.+4	620.096	66.16	sp|P11980|KPYM_RAT
669	sp|P11980|KPYM_RAT.RFDEILEASDGIMVAR.+3	607.977	67.19	sp|P11980|KPYM_RAT
670	sp|P11980|KPYM_RAT.GVNLPGAAVDLPAVSEKDIQDLK.+3	783.76	70.29	sp|P11980|KPYM_RAT
671	sp|P11980|KPYM_RAT.LLFEELAR.+2	495.785	65.82	sp|P11980|KPYM_RAT
672	sp|P11980|KPYM_RAT.AATESFASDPILYRPVAVALDTK.+3	812.432	71.99	sp|P11980|KPYM_RAT
673	sp|P11980|KPYM_RAT.MQHLIAR.+2	434.745	35.46	sp|P11980|KPYM_RAT
674	sp|P11980|KPYM_RAT.SVEMLKEMIK.+2	604.325	56.25	sp|P11980|KPYM_RAT
675	sp|P11980|KPYM_RAT.LDIDSAPITAR.+2	586.319	51.93	sp|P11980|KPYM_RAT
676	sp|P11980|KPYM_RAT.GVNLPGAAVDLPAVSEK.+2	818.949	63.14	sp|P11980|KPYM_RAT
677	sp|P11980|KPYM_RAT.EAEAAVFHR.+2	515.259	38.32	sp|P11980|KPYM_RAT
678	sp|P11980|KPYM_RAT.GSGTAEVELK.+2	495.759	38.32	sp|P11980|KPYM_RAT
679	sp|P11980|KPYM_RAT.LNFSHGTHEYHAETIKNVR.+5	451.429	44.5	sp|P11980|KPYM_RAT
680	sp|P11980|KPYM_RAT.TGLIKGSGTAEVELK.+3	501.619	47.19	sp|P11980|KPYM_RAT
681	sp|P11980|KPYM_RAT.TGLIKGSGTAEVELKK.+3	544.317	50.43	sp|P11980|KPYM_RAT
682	sp|P11980|KPYM_RAT.IYVDDGLISLQVK.+2	731.911	59.71	sp|P11980|KPYM_RAT
683	sp|P11980|KPYM_RAT.IYVDDGLISLQVKEK.+3	573.989	62.43	sp|P11980|KPYM_RAT
684	sp|P11980|KPYM_RAT.KGVNLPGAAVDLPAVSEK.+3	589	58.31	sp|P11980|KPYM_RAT
685	sp|P11980|KPYM_RAT.FDEILEASDGIMVAR.+2	833.411	68.4	sp|P11980|KPYM_RAT
686	sp|P11980|KPYM_RAT.SVEMLKEMIKSGMNVAR.+3	641.667	67.03	sp|P11980|KPYM_RAT
687	sp|P11980|KPYM_RAT.NTGIIC[MSH]TIGPASR.+2	674.839	61.99	sp|P11980|KPYM_RAT
688	sp|P11980|KPYM_RAT.GIFPVLC[MSH]K.+2	461.748	73.22	sp|P11980|KPYM_RAT
689	sp|P11980|KPYM_RAT.FGVEQDVDMVFASFIR.+2	930.453	92.37	sp|P11980|KPYM_RAT
690	sp|P11980|KPYM_RAT.FGVEQDVDMVFASFIRK.+3	663.336	87.49	sp|P11980|KPYM_RAT
691	sp|P02454|CO1A1_RAT.SLSQQIENIR.+2	594.323	53.11	sp|P02454|CO1A1_RAT
692	sp|P02454|CO1A1_RAT.SAGVSVPGPMGPSGPR.+2	726.867	50.79	sp|P02454|CO1A1_RAT
693	sp|P02454|CO1A1_RAT.GFSGLDGAK.+2	426.216	40.82	sp|P02454|CO1A1_RAT
694	sp|P02454|CO1A1_RAT.SLLLQGSNEIELR.+2	736.409	63.9	sp|P02454|CO1A1_RAT
695	sp|P02454|CO1A1_RAT.GLTGPIGPPGPAGAPGDKGETGPSGPAGPTGAR.+3	951.149	52.51	sp|P02454|CO1A1_RAT
696	sp|P02454|CO1A1_RAT.YYRADDANVVR.+3	447.89	43.48	sp|P02454|CO1A1_RAT
697	sp|P02454|CO1A1_RAT.DLEVDTTLK.+2	517.274	49.83	sp|P02454|CO1A1_RAT
698	sp|P02454|CO1A1_RAT.GETGPAGPAGPIGPAGAR.+2	766.894	44.16	sp|P02454|CO1A1_RAT
699	sp|P02454|CO1A1_RAT.NGDRGETGPAGPAGPIGPAGAR.+3	658.996	41.34	sp|P02454|CO1A1_RAT
700	sp|P02454|CO1A1_RAT.GETGPSGPAGPTGAR.+2	656.318	34.67	sp|P02454|CO1A1_RAT
701	sp|P02454|CO1A1_RAT.GSEGPQGVR.+2	443.723	37.52	sp|P02454|CO1A1_RAT
702	sp|P68136|ACTS_RAT.DLYANNVMSGGTTMYPGIADR.+2	1123.51	69.28	sp|P68136|ACTS_RAT
703	sp|P68136|ACTS_RAT.GILTLKYPIEHGIITNWDDMEKIWHHTFYNELR.+6	681.349	83.68	sp|P68136|ACTS_RAT
704	sp|P68136|ACTS_RAT.YPIEHGIITNWDDMEKIWHHTFYNELR.+5	692.334	83.68	sp|P68136|ACTS_RAT
705	sp|P10860|DHE3_RAT.HGGTIPVVPTAEFQDR.+3	575.297	55	sp|P10860|DHE3_RAT
706	sp|P10860|DHE3_RAT.NYTDNELEKITR.+3	499.251	49.97	sp|P10860|DHE3_RAT
707	sp|P10860|DHE3_RAT.GFIGPGIDVPAPDMSTGER.+2	958.465	66.81	sp|P10860|DHE3_RAT
708	sp|P10860|DHE3_RAT.GASIVEDKLVEDLKTR.+3	591.663	58.31	sp|P10860|DHE3_RAT
709	sp|P10860|DHE3_RAT.YSTDVSVDEVK.+2	621.298	45.26	sp|P10860|DHE3_RAT
710	sp|P10860|DHE3_RAT.RFTMELAK.+2	498.271	46.74	sp|P10860|DHE3_RAT
711	sp|P10860|DHE3_RAT.ISGASEKDIVHSGLAYTMER.+3	722.028	56.19	sp|P10860|DHE3_RAT
712	sp|P10860|DHE3_RAT.ALASLMTYK.+2	499.273	56.06	sp|P10860|DHE3_RAT
713	sp|P10860|DHE3_RAT.MVEGFFDR.+2	500.731	58.09	sp|P10860|DHE3_RAT
714	sp|P10860|DHE3_RAT.TAMKYNLGLDLR.+3	465.587	58.5	sp|P10860|DHE3_RAT
715	sp|P10860|DHE3_RAT.IIAEGANGPTTPEADKIFLER.+3	748.062	61.11	sp|P10860|DHE3_RAT
716	sp|P10860|DHE3_RAT.GASIVEDKLVEDLK.+3	505.947	60.03	sp|P10860|DHE3_RAT
717	sp|P10860|DHE3_RAT.FTMELAKK.+2	484.268	41.66	sp|P10860|DHE3_RAT
718	sp|P10860|DHE3_RAT.KGFIGPGIDVPAPDMSTGER.+3	682.01	61.37	sp|P10860|DHE3_RAT
719	sp|P10860|DHE3_RAT.YNLGLDLR.+2	482.267	59.97	sp|P10860|DHE3_RAT
720	sp|P10860|DHE3_RAT.TAAYVNAIEK.+2	540.29	44.43	sp|P10860|DHE3_RAT
721	sp|P10860|DHE3_RAT.DIVHSGLAYTMER.+3	497.913	58.37	sp|P10860|DHE3_RAT
722	sp|P10860|DHE3_RAT.C[MSH]AVVDVPFGGAK.+2	604.794	65.74	sp|P10860|DHE3_RAT
723	sp|P10860|DHE3_RAT.TAAYVNAIEKVFK.+2	727.406	74.01	sp|P10860|DHE3_RAT
724	sp|P10860|DHE3_RAT.DSNYHLLMSVQESLER.+3	640.976	60.18	sp|P10860|DHE3_RAT
725	sp|P10860|DHE3_RAT.RDDGSWEVIEGYR.+3	527.915	57.83	sp|P10860|DHE3_RAT
726	sp|P10860|DHE3_RAT.DSNYHLLMSVQESLERK.+3	683.674	68.71	sp|P10860|DHE3_RAT
727	sp|P05197|EF2_RAT.GHVFEESQVAGTPMFVVK.+3	654.664	61.56	sp|P05197|EF2_RAT
728	sp|P05197|EF2_RAT.EGIPALDNFLDKL.+2	722.888	88.12	sp|P05197|EF2_RAT
729	sp|P05197|EF2_RAT.TGTITTFEHAHNMR.+3	539.26	42.55	sp|P05197|EF2_RAT
730	sp|P05197|EF2_RAT.FSVSPVVR.+2	445.758	49.46	sp|P05197|EF2_RAT
731	sp|P05197|EF2_RAT.AYLPVNESFGFTADLR.+2	900.452	73.66	sp|P05197|EF2_RAT
732	sp|P05197|EF2_RAT.GGGQIIPTAR.+2	485.277	42.03	sp|P05197|EF2_RAT
733	sp|P05197|EF2_RAT.TILMMGR.+2	411.222	51.78	sp|P05197|EF2_RAT
734	sp|P05197|EF2_RAT.SDPVVSYR.+2	461.735	39.92	sp|P05197|EF2_RAT
735	sp|P05197|EF2_RAT.VAVEAKNPADLPK.+3	451.257	41.07	sp|P05197|EF2_RAT
736	sp|P05197|EF2_RAT.GPLMMYISK.+2	520.269	55.8	sp|P05197|EF2_RAT
737	sp|P05197|EF2_RAT.YLAEKYEWDVAEAR.+3	581.618	48.67	sp|P05197|EF2_RAT
738	sp|P05197|EF2_RAT.GLKEGIPALDNFLDKL.+3	581.661	84.24	sp|P05197|EF2_RAT
739	sp|P05197|EF2_RAT.VFSGVVSTGLK.+2	547.316	52.17	sp|P05197|EF2_RAT
740	sp|P05197|EF2_RAT.C[MSH]LYASVLTAQPR.+2	684.344	66.69	sp|P05197|EF2_RAT
741	sp|P05197|EF2_RAT.ALLELQLEPEELYQTFQR.+2	1110.58	84.75	sp|P05197|EF2_RAT
742	sp|P05197|EF2_RAT.IMGPNYTPGKKEDLYLKPIQR.+4	616.087	53.11	sp|P05197|EF2_RAT
743	sp|P06685|AT1A1_RAT.LNIPVNQVNPR.+2	632.362	50.45	sp|P06685|AT1A1_RAT
744	sp|P06685|AT1A1_RAT.SPDFTNENPLETR.+2	760.355	54.72	sp|P06685|AT1A1_RAT
745	sp|P06685|AT1A1_RAT.AVFQANQENLPILKR.+3	580.997	58.14	sp|P06685|AT1A1_RAT
746	sp|P06685|AT1A1_RAT.GIVVYTGDR.+2	490.264	44.82	sp|P06685|AT1A1_RAT
747	sp|P15999|ATPA_RAT.EAYPGDVFYLHSR.+3	518.584	58.42	sp|P15999|ATPA_RAT
748	sp|P15999|ATPA_RAT.TGAIVDVPVGDELLGR.+2	805.941	68.55	sp|P15999|ATPA_RAT
749	sp|P15999|ATPA_RAT.AVDSLVPIGR.+2	513.801	54.39	sp|P15999|ATPA_RAT
750	sp|P15999|ATPA_RAT.ISVREPMQTGIK.+3	453.587	45.37	sp|P15999|ATPA_RAT
751	sp|P15999|ATPA_RAT.ILGADTSVDLEETGR.+2	788.397	54.85	sp|P15999|ATPA_RAT
752	sp|P15999|ATPA_RAT.QMSLLLR.+2	430.755	57.18	sp|P15999|ATPA_RAT
753	sp|P15999|ATPA_RAT.TSIAIDTIINQK.+2	658.875	60.82	sp|P15999|ATPA_RAT
754	sp|P15999|ATPA_RAT.TSIAIDTIINQKR.+3	491.619	56.44	sp|P15999|ATPA_RAT
755	sp|P15999|ATPA_RAT.AVDSLVPIGRGQR.+3	456.597	48.89	sp|P15999|ATPA_RAT
756	sp|P15999|ATPA_RAT.NVQAEEMVEFSSGLK.+2	834.401	63.94	sp|P15999|ATPA_RAT
757	sp|P15999|ATPA_RAT.ELIIGDRQTGK.+2	615.346	40.84	sp|P15999|ATPA_RAT
758	sp|P15999|ATPA_RAT.LKEIVTNFLAGFEP.+2	789.432	81.92	sp|P15999|ATPA_RAT
759	sp|P15999|ATPA_RAT.HALIIYDDLSK.+2	644.351	50.26	sp|P15999|ATPA_RAT
760	sp|P15999|ATPA_RAT.EVAAFAQFGSDLDAATQQLLSR.+3	780.061	89.17	sp|P15999|ATPA_RAT
761	sp|P15999|ATPA_RAT.STVAQLVK.+2	423.258	43.11	sp|P15999|ATPA_RAT
762	sp|P15999|ATPA_RAT.TGTAEMSSILEER.+2	712.34	57.16	sp|P15999|ATPA_RAT
763	sp|P15999|ATPA_RAT.ISEQSDAKLKEIVTNFLAGFEP.+3	812.76	90.33	sp|P15999|ATPA_RAT
764	sp|P15999|ATPA_RAT.TGAIVDVPVGDELLGRVVDALGNAIDGKGPVGSK.+4	822.95	91.89	sp|P15999|ATPA_RAT
765	sp|P15999|ATPA_RAT.GMSLNLEPDNVGVVVFGNDKLIK.+3	820.105	75.04	sp|P15999|ATPA_RAT
766	sp|P15999|ATPA_RAT.RTGAIVDVPVGDELLGR.+3	589.663	63.99	sp|P15999|ATPA_RAT
767	sp|P15999|ATPA_RAT.VVDALGNAIDGK.+2	586.319	50.82	sp|P15999|ATPA_RAT
768	sp|O35763|MOES_RAT.KTQEQLASEMAELTAR.+3	602.64	59.1	sp|O35763|MOES_RAT
769	sp|O35763|MOES_RAT.KESPLLFK.+2	481.289	42.09	sp|O35763|MOES_RAT
770	sp|O35763|MOES_RAT.GMLREDAVLEYLK.+3	512.941	67.02	sp|O35763|MOES_RAT
771	sp|O35763|MOES_RAT.AQMVQEDLEKTRAELK.+3	630.331	51.14	sp|O35763|MOES_RAT
772	sp|O35763|MOES_RAT.TQEQLASEMAELTAR.+2	839.409	65.13	sp|O35763|MOES_RAT
773	sp|O35763|MOES_RAT.VLEQHKLNKDQWEER.+4	488.755	37.64	sp|O35763|MOES_RAT
774	sp|O35763|MOES_RAT.AKFYPEDVSEELIQDITQR.+3	761.05	80.32	sp|O35763|MOES_RAT
775	sp|O35763|MOES_RAT.KTTNDMIHAENMR.+3	520.913	43.64	sp|O35763|MOES_RAT
776	sp|O35763|MOES_RAT.DQKKTQEQLASEMAELTAR.+3	726.367	61.12	sp|O35763|MOES_RAT
777	sp|O35763|MOES_RAT.ALTSELANARDESKK.+3	544.957	48.96	sp|O35763|MOES_RAT
778	sp|O35763|MOES_RAT.TTNDMIHAENMR.+3	478.215	41.31	sp|O35763|MOES_RAT
779	sp|O35763|MOES_RAT.ALTSELANARDESK.+3	502.258	43.02	sp|O35763|MOES_RAT
780	sp|O35763|MOES_RAT.AQMVQEDLEKTR.+3	483.245	41.55	sp|O35763|MOES_RAT
781	sp|O35763|MOES_RAT.RALELEQER.+2	572.309	38.24	sp|O35763|MOES_RAT
782	sp|O35763|MOES_RAT.EDAVLEYLK.+2	540.285	57.35	sp|O35763|MOES_RAT
783	sp|O35763|MOES_RAT.FYPEDVSEELIQDITQR.+3	694.672	74.99	sp|O35763|MOES_RAT
784	sp|P63039|CH60_RAT.LSDGVAVLK.+2	451.271	46.83	sp|P63039|CH60_RAT
785	sp|P63039|CH60_RAT.LVQDVANNTNEEAGDGTTTATVLAR.+3	854.088	49.58	sp|P63039|CH60_RAT
786	sp|P63039|CH60_RAT.NAGVEGSLIVEK.+2	608.333	48.58	sp|P63039|CH60_RAT
787	sp|P63039|CH60_RAT.SIDLKDKYK.+2	555.314	34.61	sp|P63039|CH60_RAT
788	sp|P63039|CH60_RAT.VTDALNATR.+2	480.759	36.89	sp|P63039|CH60_RAT
789	sp|P63039|CH60_RAT.TLNDELEIIEGMKFDR.+3	641.656	74.82	sp|P63039|CH60_RAT
790	sp|P63039|CH60_RAT.GYISPYFINTSK.+2	695.356	63.96	sp|P63039|CH60_RAT
791	sp|P63039|CH60_RAT.GIIDPTKVVR.+2	549.337	50.66	sp|P63039|CH60_RAT
792	sp|P63039|CH60_RAT.ISSVQSIVPALEIANAHR.+3	635.69	63.7	sp|P63039|CH60_RAT
793	sp|P63039|CH60_RAT.SIAKEGFEK.+2	504.772	34.67	sp|P63039|CH60_RAT
794	sp|P63039|CH60_RAT.ALMLQGVDLLADAVAVTMGPK.+3	705.051	95.98	sp|P63039|CH60_RAT
795	sp|P63039|CH60_RAT.AAVEEGIVLGGGC[MSH]ALLR.+2	837.439	73.27	sp|P63039|CH60_RAT
796	sp|P63039|CH60_RAT.ALMLQGVDLLADAVAVTMGPKGR.+3	776.092	91.55	sp|P63039|CH60_RAT
797	sp|P63039|CH60_RAT.ILQSSSEVGYDAMLGDFVNMVEKGIIDPTKVVR.+4	903.468	92.94	sp|P63039|CH60_RAT
798	sp|P63039|CH60_RAT.GANPVEIR.+2	428.238	39.17	sp|P63039|CH60_RAT
799	sp|P63039|CH60_RAT.GVMLAVDAVIAELK.+2	714.91	88.55	sp|P63039|CH60_RAT
800	sp|P04692|TPM1_RAT.SKQLEDELVSLQKK.+3	548.977	51.18	sp|P04692|TPM1_RAT
801	sp|P04937|FINC_RAT.SSPVVIDASTAIDAPSNLR.+2	957.002	62.06	sp|P04937|FINC_RAT
802	sp|P04937|FINC_RAT.VVTPLSPPTNLHLEANPDTGVLTVSWER.+3	1014.87	75.5	sp|P04937|FINC_RAT
803	sp|P04937|FINC_RAT.ITYGETGGNSPVQEFTVPGSK.+2	1084.53	66.8	sp|P04937|FINC_RAT
804	sp|P04937|FINC_RAT.APITGYIIR.+2	502.3	55.96	sp|P04937|FINC_RAT
805	sp|P04937|FINC_RAT.VTWAPPPSIELTNLLVR.+2	953.543	83.61	sp|P04937|FINC_RAT
806	sp|P04937|FINC_RAT.ATGVFTTLQPLR.+2	652.372	63.03	sp|P04937|FINC_RAT
807	sp|P04937|FINC_RAT.TGLDSPTGFDSSDVTANSFTVHWVAPR.+3	955.454	76.32	sp|P04937|FINC_RAT
808	sp|P04937|FINC_RAT.STTPDITGYR.+2	555.775	44.62	sp|P04937|FINC_RAT
809	sp|P04937|FINC_RAT.GLAFTDVDVDSIK.+2	690.356	64.96	sp|P04937|FINC_RAT
810	sp|P04937|FINC_RAT.NLQPGSEYTVTLMAVK.+2	875.956	64.76	sp|P04937|FINC_RAT
811	sp|P04937|FINC_RAT.LRPRPYLPNVDEEVQIGHVPR.+4	621.842	56.11	sp|P04937|FINC_RAT
812	sp|P04937|FINC_RAT.TFYQIGDSWEK.+2	687.322	61.33	sp|P04937|FINC_RAT
813	sp|P04937|FINC_RAT.HVLQSASAGSGSFTDVR.+3	573.62	44.71	sp|P04937|FINC_RAT
814	sp|P04937|FINC_RAT.SYTITGLQPGTDYK.+2	772.386	54.78	sp|P04937|FINC_RAT
815	sp|P04937|FINC_RAT.GVTYNIIVEALHNQR.+3	576.313	69.31	sp|P04937|FINC_RAT
816	sp|P04937|FINC_RAT.LGVRPSQGGEAPR.+3	441.909	34.65	sp|P04937|FINC_RAT
817	sp|P04937|FINC_RAT.VDVLPVNLPGEHGQRLPVNR.+4	553.061	58.32	sp|P04937|FINC_RAT
818	sp|P04937|FINC_RAT.DLQFVEVTDVK.+2	646.84	57.94	sp|P04937|FINC_RAT
819	sp|P04937|FINC_RAT.QKTGLDSPTGFDSSDVTANSFTVHWVAPR.+4	780.881	59.94	sp|P04937|FINC_RAT
820	sp|P04937|FINC_RAT.SYTITGLQPGTDYKIHLYTLNDNAR.+3	952.15	66.41	sp|P04937|FINC_RAT
821	sp|P04937|FINC_RAT.VTDATETTITISWR.+2	797.41	61.83	sp|P04937|FINC_RAT
822	sp|P04937|FINC_RAT.IHLYTLNDNAR.+2	665.349	47.44	sp|P04937|FINC_RAT
823	sp|P04937|FINC_RAT.FLTTTPNSLLVSWQAPR.+2	966.023	74.78	sp|P04937|FINC_RAT
824	sp|P04937|FINC_RAT.NLQPGSEYTVTLMAVKGNQQSPK.+3	830.76	58.67	sp|P04937|FINC_RAT
825	sp|P04937|FINC_RAT.SDDVPAPK.+2	414.709	33.61	sp|P04937|FINC_RAT
826	sp|P04937|FINC_RAT.TTPPTAATPVR.+2	556.309	36.41	sp|P04937|FINC_RAT
827	sp|P04937|FINC_RAT.TVLVTWTPPR.+2	585.337	60.2	sp|P04937|FINC_RAT
828	sp|P04937|FINC_RAT.NTFAEVTGLSPGVTYLFK.+2	972.509	85.58	sp|P04937|FINC_RAT
829	sp|P10719|ATPB_RAT.AIAELGIYPAVDPLDSTSR.+2	994.52	71.96	sp|P10719|ATPB_RAT
830	sp|P10719|ATPB_RAT.IMDPNIVGSEHYDVAR.+3	605.961	53.25	sp|P10719|ATPB_RAT
831	sp|P10719|ATPB_RAT.VLDSGAPIKIPVGPETLGR.+3	640.37	63.46	sp|P10719|ATPB_RAT
832	sp|P10719|ATPB_RAT.IMNVIGEPIDERGPIKTK.+3	670.707	53.56	sp|P10719|ATPB_RAT
833	sp|P10719|ATPB_RAT.GQKVLDSGAPIKIPVGPETLGR.+4	558.823	59.77	sp|P10719|ATPB_RAT
834	sp|P10719|ATPB_RAT.VVDLLAPYAK.+2	544.821	62.33	sp|P10719|ATPB_RAT
835	sp|P10719|ATPB_RAT.IMNVIGEPIDER.+2	693.358	57.43	sp|P10719|ATPB_RAT
836	sp|P10719|ATPB_RAT.IMNVIGEPIDERGPIK.+3	594.326	57.8	sp|P10719|ATPB_RAT
837	sp|P10719|ATPB_RAT.EGNDLYHEMIESGVINLK.+3	687.67	72.37	sp|P10719|ATPB_RAT
838	sp|P10719|ATPB_RAT.AHGGYSVFAGVGER.+3	469.565	50.87	sp|P10719|ATPB_RAT
839	sp|P10719|ATPB_RAT.FLSQPFQVAEVFTGHMGK.+3	675.008	77.27	sp|P10719|ATPB_RAT
840	sp|P10719|ATPB_RAT.IGLFGGAGVGK.+2	488.285	57.77	sp|P10719|ATPB_RAT
841	sp|P10719|ATPB_RAT.FTQAGSEVSALLGR.+2	718.381	63.93	sp|P10719|ATPB_RAT
842	sp|P10719|ATPB_RAT.TVLIMELINNVAK.+2	729.423	83.12	sp|P10719|ATPB_RAT
843	sp|Q62667|MVP_RAT.VTGEEWLVR.+2	544.79	56.71	sp|Q62667|MVP_RAT
844	sp|Q62667|MVP_RAT.DITPLQVVLPNTALHLK.+3	624.703	74.25	sp|Q62667|MVP_RAT
845	sp|Q62667|MVP_RAT.LAQDPFPLYPGEVLEK.+2	908.48	73.29	sp|Q62667|MVP_RAT
846	sp|Q62667|MVP_RAT.VVSYRVPHNAAVQVYDYR.+4	534.78	51.86	sp|Q62667|MVP_RAT
847	sp|Q62667|MVP_RAT.DTQSSVLFDITGQVR.+2	833.426	70.57	sp|Q62667|MVP_RAT
848	sp|Q62667|MVP_RAT.VPHNAAVQVYDYR.+3	511.26	44.7	sp|Q62667|MVP_RAT
849	sp|Q62667|MVP_RAT.SFFLQPGER.+2	540.777	57.28	sp|Q62667|MVP_RAT
850	sp|Q62667|MVP_RAT.LAQDPFPLYPGEVLEKDITPLQVVLPNTALHLK.+4	918.013	86.42	sp|Q62667|MVP_RAT
851	sp|P14669|ANXA3_RAT.GMGTDEDTLIEILTTR.+2	882.938	85.09	sp|P14669|ANXA3_RAT
852	sp|P14669|ANXA3_RAT.ALLTLADGGRDESLKVDEHLAK.+4	588.57	62.64	sp|P14669|ANXA3_RAT
853	sp|P14669|ANXA3_RAT.LTFDEYR.+2	472.23	50.72	sp|P14669|ANXA3_RAT
854	sp|P14669|ANXA3_RAT.GTINNYPGFNPSVDAEAIR.+2	1018	59.26	sp|P14669|ANXA3_RAT
855	sp|P14669|ANXA3_RAT.GTINNYPGFNPSVDAEAIRK.+3	721.699	57.3	sp|P14669|ANXA3_RAT
856	sp|P14669|ANXA3_RAT.NLRDDISSETSGDFRK.+3	613.966	42.43	sp|P14669|ANXA3_RAT
857	sp|P14669|ANXA3_RAT.NLRDDISSETSGDFR.+3	571.268	48.67	sp|P14669|ANXA3_RAT
858	sp|P14669|ANXA3_RAT.ALLTLADGGRDESLK.+3	520.286	47.45	sp|P14669|ANXA3_RAT
859	sp|P14669|ANXA3_RAT.NTPAFLAGR.+2	473.759	49.06	sp|P14669|ANXA3_RAT
860	sp|P14669|ANXA3_RAT.SMRGMGTDEDTLIEILTTR.+3	713.686	83.51	sp|P14669|ANXA3_RAT
861	sp|P14669|ANXA3_RAT.NTPAFLAGRLHQALKGAGTDEFTLNR.+4	700.373	59.28	sp|P14669|ANXA3_RAT
862	sp|P29457|SERPH_RAT.HLAGLGLTEAIDKNKADLSR.+4	531.296	53.78	sp|P29457|SERPH_RAT
863	sp|P29457|SERPH_RAT.HLAGLGLTEAIDKNK.+3	527.298	50.39	sp|P29457|SERPH_RAT
864	sp|P29457|SERPH_RAT.SYTVGVTMMHR.+2	641.308	48.43	sp|P29457|SERPH_RAT
865	sp|P29457|SERPH_RAT.SALQSINEWASQTTDGKLPEVTKDVER.+4	751.382	69.16	sp|P29457|SERPH_RAT
866	sp|P29457|SERPH_RAT.STGLAFSLYQAMAK.+2	744.382	73.97	sp|P29457|SERPH_RAT
867	sp|P29457|SERPH_RAT.LLTKEQLK.+2	486.808	43.15	sp|P29457|SERPH_RAT
868	sp|P29457|SERPH_RAT.LFYADHPFIFLVR.+3	546.633	68.67	sp|P29457|SERPH_RAT
869	sp|P29457|SERPH_RAT.DNQSGSLLFIGR.+2	653.841	69.73	sp|P29457|SERPH_RAT
870	sp|P04764|ENOA_RAT.YITPDQLADLYK.+2	720.375	68.08	sp|P04764|ENOA_RAT
871	sp|P04764|ENOA_RAT.AAVPSGASTGIYEALELRDNDKTR.+4	634.327	60.37	sp|P04764|ENOA_RAT
872	sp|P04764|ENOA_RAT.AGKYDLDFKSPDDASR.+3	595.62	46.95	sp|P04764|ENOA_RAT
873	sp|P04764|ENOA_RAT.YNQILRIEEELGSK.+3	564.637	65.6	sp|P04764|ENOA_RAT
874	sp|P04764|ENOA_RAT.EIFDSRGNPTVEVDLYTAK.+3	718.695	62.07	sp|P04764|ENOA_RAT
875	sp|P04764|ENOA_RAT.YNQILR.+2	403.73	49.39	sp|P04764|ENOA_RAT
876	sp|P04764|ENOA_RAT.GNPTVEVDLYTAK.+2	703.862	54.11	sp|P04764|ENOA_RAT
877	sp|P04764|ENOA_RAT.LAKYNQILRIEEELGSK.+3	668.709	64.02	sp|P04764|ENOA_RAT
878	sp|P04764|ENOA_RAT.AGKYDLDFK.+2	528.772	47.14	sp|P04764|ENOA_RAT
879	sp|P04764|ENOA_RAT.EIFDSRGNPTVEVDLYTAKGLFR.+4	657.592	71.74	sp|P04764|ENOA_RAT
880	sp|P04764|ENOA_RAT.AGYTDQVVIGMDVAASEFYR.+2	1096.52	80.67	sp|P04764|ENOA_RAT
881	sp|P04764|ENOA_RAT.FTATAGIQVVGDDLTVTNPKR.+3	735.062	62.99	sp|P04764|ENOA_RAT
882	sp|P04764|ENOA_RAT.HIADLAGNPEVILPVPAFNVINGGSHAGNK.+4	756.153	73.37	sp|P04764|ENOA_RAT
883	sp|P04764|ENOA_RAT.LAMQEFMILPVGASSFR.+2	948.989	83.28	sp|P04764|ENOA_RAT
884	sp|P04764|ENOA_RAT.SC[MSH]NC[MSH]LLLK.+2	493.221	63.28	sp|P04764|ENOA_RAT
885	sp|P13383|NUCL_RAT.GLSEDTTEETLKESFEGSVR.+3	738.685	62.19	sp|P13383|NUCL_RAT
886	sp|P13383|NUCL_RAT.SVSLYYTGEKGQRQER.+3	634.322	40.08	sp|P13383|NUCL_RAT
887	sp|P13383|NUCL_RAT.SVSLYYTGEKGQR.+3	496.588	43.49	sp|P13383|NUCL_RAT
888	sp|P13383|NUCL_RAT.GFGFVDFNSEEDAK.+2	781.344	66.06	sp|P13383|NUCL_RAT
889	sp|P13383|NUCL_RAT.TIRLELQGPR.+2	591.851	50.08	sp|P13383|NUCL_RAT
890	sp|P13383|NUCL_RAT.LELQGPR.+2	406.735	41.49	sp|P13383|NUCL_RAT
891	sp|P13383|NUCL_RAT.NDLAAVDVR.+2	486.759	44.71	sp|P13383|NUCL_RAT
892	sp|P13383|NUCL_RAT.VAISELFAK.+2	489.287	63.96	sp|P13383|NUCL_RAT
893	sp|P13383|NUCL_RAT.NLSFNITEDELKEVFEDAVEIR.+3	870.769	90.32	sp|P13383|NUCL_RAT
894	sp|P00689|AMYP_RAT.ALVFVDNHDNQR.+3	476.572	45.49	sp|P00689|AMYP_RAT
895	sp|P00689|AMYP_RAT.LSGLLDLALDKDYVR.+3	564.317	63.12	sp|P00689|AMYP_RAT
896	sp|P00689|AMYP_RAT.SGNENEFKDMVTR.+3	509.568	37.62	sp|P00689|AMYP_RAT
897	sp|P00689|AMYP_RAT.TAIVHLFEWR.+3	424.568	59.97	sp|P00689|AMYP_RAT
898	sp|P00689|AMYP_RAT.NWGEGWGFVPTDR.+2	760.85	70.53	sp|P00689|AMYP_RAT
899	sp|P00689|AMYP_RAT.GHGAGGASILTFWDAR.+3	539.271	65.86	sp|P00689|AMYP_RAT
900	sp|P00689|AMYP_RAT.YQPISYK.+2	449.737	44.78	sp|P00689|AMYP_RAT
901	sp|P00689|AMYP_RAT.GSEYFGNGR.+2	493.72	44.22	sp|P00689|AMYP_RAT
902	sp|P07882|CEL_RAT.AMIAYWTNFAK.+2	658.329	63.13	sp|P07882|CEL_RAT
903	sp|P07882|CEL_RAT.QDVTEEDFYR.+2	651.286	55.51	sp|P07882|CEL_RAT
904	sp|P07882|CEL_RAT.LSLLGGDSVDIFK.+2	682.377	79.61	sp|P07882|CEL_RAT
905	sp|P07882|CEL_RAT.KLSLLGGDSVDIFK.+3	497.952	60.14	sp|P07882|CEL_RAT
906	sp|P07882|CEL_RAT.RAISQSGVALSPWAIQENPLFWAK.+3	890.478	79.38	sp|P07882|CEL_RAT
907	sp|Q5U300|UBA1_RAT.AAVASLLQSVQVPEFTPK.+2	943.025	76.22	sp|Q5U300|UBA1_RAT
908	sp|Q5U300|UBA1_RAT.NEEDATELVTLAQAVNAR.+2	972.487	71.04	sp|Q5U300|UBA1_RAT
909	sp|Q5U300|UBA1_RAT.SPPAVQQDNVDEDLIR.+2	898.445	53.4	sp|Q5U300|UBA1_RAT
910	sp|Q5U300|UBA1_RAT.QMNPYIQVTSHQNR.+3	572.614	46.48	sp|Q5U300|UBA1_RAT
911	sp|Q5U300|UBA1_RAT.LKSDTAAAAVR.+2	551.814	33.2	sp|Q5U300|UBA1_RAT
912	sp|Q5U300|UBA1_RAT.TLRLAGTQPLEVLEAVQR.+3	665.385	71.16	sp|Q5U300|UBA1_RAT
913	sp|P07153|RPN1_RAT.VTAEVVLAHPGGGSTAR.+3	541.293	44.18	sp|P07153|RPN1_RAT
914	sp|P07153|RPN1_RAT.ASSFVLALEPELESR.+2	824.433	73.17	sp|P07153|RPN1_RAT
915	sp|P07153|RPN1_RAT.TVDLSSHLAK.+2	535.796	41.29	sp|P07153|RPN1_RAT
916	sp|P07153|RPN1_RAT.AVTSEIAVLQSR.+2	637.359	55.3	sp|P07153|RPN1_RAT
917	sp|P07153|RPN1_RAT.TVDLSSHLAKVTAEVVLAHPGGGSTAR.+4	669.113	63.92	sp|P07153|RPN1_RAT
918	sp|P07153|RPN1_RAT.SLETEHKAVTSEIAVLQSR.+3	700.043	56.82	sp|P07153|RPN1_RAT
919	sp|P07153|RPN1_RAT.IDHILDAL.+2	455.256	63.19	sp|P07153|RPN1_RAT
920	sp|P07153|RPN1_RAT.FVDHVFDEQVIDSLTVK.+3	664.342	71.37	sp|P07153|RPN1_RAT
921	sp|P07153|RPN1_RAT.RQELVTKIDHILDAL.+3	588.672	75.51	sp|P07153|RPN1_RAT
922	sp|P07153|RPN1_RAT.YDYQRQPDSGISSIR.+3	595.624	46.32	sp|P07153|RPN1_RAT
923	sp|P07153|RPN1_RAT.NIQVDSPYDISR.+2	703.849	51.52	sp|P07153|RPN1_RAT
924	sp|P07153|RPN1_RAT.HFDETVNR.+2	509.241	43.86	sp|P07153|RPN1_RAT
925	sp|P07153|RPN1_RAT.QPDSGISSIR.+2	530.275	40.05	sp|P07153|RPN1_RAT
926	sp|P07153|RPN1_RAT.SEDILDYGPFK.+2	642.311	67.88	sp|P07153|RPN1_RAT
927	sp|P01026|CO3_RAT.VLIEDGSGEAVLSR.+2	722.886	53.62	sp|P01026|CO3_RAT
928	sp|P01026|CO3_RAT.DHVLGLAR.+2	440.754	41.18	sp|P01026|CO3_RAT
929	sp|P01026|CO3_RAT.RVPVVTQGSDAQALTQDDGVAK.+3	752.392	48.41	sp|P01026|CO3_RAT
930	sp|P01026|CO3_RAT.LLWESGSLLR.+2	587.335	69.23	sp|P01026|CO3_RAT
931	sp|P01026|CO3_RAT.QTFSAEFEVK.+2	593.293	57.07	sp|P01026|CO3_RAT
932	sp|P15800|LAMB2_RAT.AMDYDLLLR.+2	555.287	60.35	sp|P15800|LAMB2_RAT
933	sp|P15800|LAMB2_RAT.YSEIEPSTEGEVIYR.+2	886.423	44.21	sp|P15800|LAMB2_RAT
934	sp|P15800|LAMB2_RAT.EQVGDQYQTVR.+2	661.82	38.99	sp|P15800|LAMB2_RAT
935	sp|P15800|LAMB2_RAT.IQNVVTSFAPQR.+2	680.373	53.53	sp|P15800|LAMB2_RAT
936	sp|P15800|LAMB2_RAT.HTQAELQR.+2	491.757	33.49	sp|P15800|LAMB2_RAT
937	sp|Q9ER34|ACON_RAT.NAVTQEFGPVPDTAR.+2	801.399	53.93	sp|Q9ER34|ACON_RAT
938	sp|Q9ER34|ACON_RAT.IVYGHLDDPANQEIER.+3	623.643	49.93	sp|Q9ER34|ACON_RAT
939	sp|Q9ER34|ACON_RAT.NTIVTSYNR.+2	534.278	39.58	sp|Q9ER34|ACON_RAT
940	sp|Q9ER34|ACON_RAT.EGWPLDIR.+2	493.259	64.61	sp|Q9ER34|ACON_RAT
941	sp|Q9ER34|ACON_RAT.FKLEAPDADELPR.+3	500.928	57.68	sp|Q9ER34|ACON_RAT
942	sp|Q9ER34|ACON_RAT.EHAALEPR.+2	461.741	34.55	sp|Q9ER34|ACON_RAT
943	sp|Q9ER34|ACON_RAT.WVVIGDENYGEGSSR.+2	834.387	59.57	sp|Q9ER34|ACON_RAT
944	sp|Q9ER34|ACON_RAT.DGYAQILR.+2	468.251	51.09	sp|Q9ER34|ACON_RAT
945	sp|Q9ER34|ACON_RAT.VDVSPTSQR.+2	494.757	34.29	sp|Q9ER34|ACON_RAT
946	sp|Q9ER34|ACON_RAT.VAMQDATAQMAMLQFISSGLPK.+3	780.058	82.66	sp|Q9ER34|ACON_RAT
947	sp|Q62826|HNRPM_RAT.MGPLGLDHMASSIER.+3	538.597	60.17	sp|Q62826|HNRPM_RAT
948	sp|Q62826|HNRPM_RAT.MGPAMGPALGAGIER.+2	714.36	56.64	sp|Q62826|HNRPM_RAT
949	sp|Q62826|HNRPM_RAT.MGANSLER.+2	439.213	36.56	sp|Q62826|HNRPM_RAT
950	sp|Q62826|HNRPM_RAT.MGAGMGFGLER.+2	563.263	57.08	sp|Q62826|HNRPM_RAT
951	sp|Q62826|HNRPM_RAT.MVPTGMGAGLER.+2	609.802	49.94	sp|Q62826|HNRPM_RAT
952	sp|Q62826|HNRPM_RAT.GNFGGSFAGSFGGAGGHAPGVAR.+3	678.989	56.26	sp|Q62826|HNRPM_RAT
953	sp|Q62826|HNRPM_RAT.MGLVMDR.+2	411.204	47.45	sp|Q62826|HNRPM_RAT
954	sp|Q62826|HNRPM_RAT.MGPVMDR.+2	403.188	38.95	sp|Q62826|HNRPM_RAT
955	sp|Q62826|HNRPM_RAT.MGLAMGGAGGASFDR.+2	699.319	56.04	sp|Q62826|HNRPM_RAT
956	sp|Q62826|HNRPM_RAT.MGAGLGHGMDR.+2	551.25	39.61	sp|Q62826|HNRPM_RAT
957	sp|Q62826|HNRPM_RAT.MGQTMER.+2	426.689	33.09	sp|Q62826|HNRPM_RAT
958	sp|Q62826|HNRPM_RAT.MGPLGLDHMASSIERMGQTMER.+4	612.538	72.71	sp|Q62826|HNRPM_RAT
959	sp|Q62826|HNRPM_RAT.IGGMEGPFGGGMENMGR.+2	848.866	63.2	sp|Q62826|HNRPM_RAT
960	sp|Q62826|HNRPM_RAT.FGSGMNMGR.+2	478.707	42.68	sp|Q62826|HNRPM_RAT
961	sp|P48675|DESM_RAT.FLEQQNAALAAEVNRLK.+3	639.018	64.19	sp|P48675|DESM_RAT
962	sp|P48675|DESM_RAT.TSGGAGGLGSLR.+2	516.775	42.44	sp|P48675|DESM_RAT
963	sp|P48675|DESM_RAT.VAELYEEEMR.+2	634.795	50.44	sp|P48675|DESM_RAT
964	sp|P48675|DESM_RAT.DGEVVSEATQQQHEVL.+2	884.921	52	sp|P48675|DESM_RAT
965	sp|P48675|DESM_RAT.FLEQQNAALAAEVNR.+2	837.434	55.09	sp|P48675|DESM_RAT
966	sp|P48675|DESM_RAT.TIETRDGEVVSEATQQQHEVL.+3	790.391	53.31	sp|P48675|DESM_RAT
967	sp|P48675|DESM_RAT.QVEVLTNQR.+2	543.799	39.83	sp|P48675|DESM_RAT
968	sp|P48675|DESM_RAT.RIESLNEEIAFLKK.+3	563.989	60.28	sp|P48675|DESM_RAT
969	sp|P48675|DESM_RAT.TFGGAPGFSLGSPLSSPVFPR.+2	1039.54	77.75	sp|P48675|DESM_RAT
970	sp|P48675|DESM_RAT.APSYGAGELLDFSLADAVNQEFLATR.+3	919.124	89.16	sp|P48675|DESM_RAT
971	sp|P48675|DESM_RAT.IESLNEEIAFLK.+2	703.382	70.72	sp|P48675|DESM_RAT
972	sp|P48675|DESM_RAT.NISEAEEWYK.+2	634.793	61.24	sp|P48675|DESM_RAT
973	sp|P48675|DESM_RAT.MALDVEIATYR.+2	641.329	69.31	sp|P48675|DESM_RAT
974	sp|P48675|DESM_RAT.LGTTRAPSYGAGELLDFSLADAVNQEFLATR.+3	1095.22	86.01	sp|P48675|DESM_RAT
975	sp|P48675|DESM_RAT.VSDLTQAANKNNDALR.+3	577.299	38.85	sp|P48675|DESM_RAT
976	sp|P48675|DESM_RAT.FASEASGYQDNIAR.+2	764.855	45.18	sp|P48675|DESM_RAT
977	sp|Q62940|NEDD4_RAT.LAEELDTR.+2	473.746	39.73	sp|Q62940|NEDD4_RAT
978	sp|Q62940|NEDD4_RAT.WILENDPTELDLR.+2	807.412	70.15	sp|Q62940|NEDD4_RAT
979	sp|Q62940|NEDD4_RAT.FIIDEELFGQTHQHELK.+3	695.353	64.5	sp|Q62940|NEDD4_RAT
980	sp|Q62940|NEDD4_RAT.WNEEILFR.+2	553.785	72.37	sp|Q62940|NEDD4_RAT
981	sp|Q62940|NEDD4_RAT.DILGASDPYVR.+2	603.312	56.89	sp|Q62940|NEDD4_RAT
982	sp|Q62940|NEDD4_RAT.ILFEVFDENRLTR.+3	551.298	69.23	sp|Q62940|NEDD4_RAT
983	sp|Q62940|NEDD4_RAT.ILFEVFDENR.+2	641.327	70.44	sp|Q62940|NEDD4_RAT
984	sp|Q62940|NEDD4_RAT.LTRDDFLGQVDVPLYPLPTENPR.+3	885.797	80.95	sp|Q62940|NEDD4_RAT
985	sp|Q62940|NEDD4_RAT.DDFLGQVDVPLYPLPTENPR.+2	1143.08	78.27	sp|Q62940|NEDD4_RAT
986	sp|Q62736|CALD1_RAT.ASKPMKPAASDLPVPAEGVR.+4	506.027	46.66	sp|Q62736|CALD1_RAT
987	sp|Q62736|CALD1_RAT.QKEFDPTITDGSLSVPSRR.+4	534.029	51.84	sp|Q62736|CALD1_RAT
988	sp|Q62736|CALD1_RAT.ASGDKEAEGAPQVEAGK.+3	548.601	33.8	sp|Q62736|CALD1_RAT
989	sp|Q62736|CALD1_RAT.QTENAFSPSR.+2	568.77	39.05	sp|Q62736|CALD1_RAT
990	sp|Q62736|CALD1_RAT.MQNNSAENETAEGEEKGESR.+3	737.314	33.63	sp|Q62736|CALD1_RAT
991	sp|Q62736|CALD1_RAT.RGETESEEFEKLK.+3	527.93	41.98	sp|Q62736|CALD1_RAT
992	sp|Q62736|CALD1_RAT.QKEFDPTITDGSLSVPSR.+3	659.669	63.52	sp|Q62736|CALD1_RAT
993	sp|Q62736|CALD1_RAT.INEWLTK.+2	452.25	38.51	sp|Q62736|CALD1_RAT
994	sp|P47942|DPYL2_RAT.VFNLYPR.+2	454.753	55.75	sp|P47942|DPYL2_RAT
995	sp|P47942|DPYL2_RAT.NLHQSGFSLSGAQIDDNIPR.+3	723.694	59.72	sp|P47942|DPYL2_RAT
996	sp|P47942|DPYL2_RAT.ILDLGITGPEGHVLSRPEEVEAEAVNR.+4	725.883	64.71	sp|P47942|DPYL2_RAT
997	sp|P47942|DPYL2_RAT.QIGENLIVPGGVK.+2	662.385	57.71	sp|P47942|DPYL2_RAT
998	sp|P47942|DPYL2_RAT.SAAEVIAQAR.+2	508.28	41.93	sp|P47942|DPYL2_RAT
999	sp|P47942|DPYL2_RAT.FQMPDQGMTSADDFFQGTK.+2	1075.96	70.21	sp|P47942|DPYL2_RAT
1000	sp|P47942|DPYL2_RAT.IVLEDGTLHVTEGSGR.+3	561.628	51.93	sp|P47942|DPYL2_RAT
1001	sp|P47942|DPYL2_RAT.GSPLVVISQGK.+2	542.822	51.37	sp|P47942|DPYL2_RAT
1002	sp|P47942|DPYL2_RAT.IVAPPGGRANITSLG.+2	711.907	57.39	sp|P47942|DPYL2_RAT
1003	sp|P47942|DPYL2_RAT.SAAEVIAQARK.+2	572.328	38.99	sp|P47942|DPYL2_RAT
1004	sp|P16638|ACLY_RAT.SGGMSNELNNIISR.+2	746.365	60.8	sp|P16638|ACLY_RAT
1005	sp|P16638|ACLY_RAT.TILSLMTR.+2	467.773	67.21	sp|P16638|ACLY_RAT
1006	sp|P16638|ACLY_RAT.TIAIIAEGIPEALTR.+2	784.456	68.55	sp|P16638|ACLY_RAT
1007	sp|P16638|ACLY_RAT.EAGVFVPR.+2	437.743	50.08	sp|P16638|ACLY_RAT
1008	sp|P16638|ACLY_RAT.NQALKEAGVFVPR.+3	476.937	56.75	sp|P16638|ACLY_RAT
1009	sp|P16638|ACLY_RAT.AIVWGMQTR.+2	531.282	56.11	sp|P16638|ACLY_RAT
1010	sp|P50137|TKT_RAT.ILATPPQEDAPSVDIANIR.+2	1010.54	62.65	sp|P50137|TKT_RAT
1011	sp|P50137|TKT_RAT.KISSDLDGHPVPK.+3	464.921	37.71	sp|P50137|TKT_RAT
1012	sp|P50137|TKT_RAT.SVPMSTVFYPSDGVATEK.+2	957.961	62.23	sp|P50137|TKT_RAT
1013	sp|P50137|TKT_RAT.VLDPFTIKPLDKK.+3	505.305	58.94	sp|P50137|TKT_RAT
1014	sp|P50137|TKT_RAT.HQPTAIIAK.+2	489.79	34.77	sp|P50137|TKT_RAT
1015	sp|P50137|TKT_RAT.NMAEQIIQEIYSQVQSK.+3	670.338	90.18	sp|P50137|TKT_RAT
1016	sp|P50137|TKT_RAT.TSRPENAIIYSNNEDFQVGQAK.+3	827.738	60.07	sp|P50137|TKT_RAT
1017	sp|P50137|TKT_RAT.ISSDLDGHPVPK.+3	422.223	39.8	sp|P50137|TKT_RAT
1018	sp|P50137|TKT_RAT.NMAEQIIQEIYSQVQSKKK.+4	567.053	74.76	sp|P50137|TKT_RAT
1019	sp|P50399|GDIB_RAT.VLHMDQNPYYGGESASITPLEDLYKR.+4	749.867	67.14	sp|P50399|GDIB_RAT
1020	sp|P50399|GDIB_RAT.FVSISDLFVPK.+2	626.353	77.64	sp|P50399|GDIB_RAT
1021	sp|P50399|GDIB_RAT.TFEGVDPK.+2	446.724	39.99	sp|P50399|GDIB_RAT
1022	sp|P50399|GDIB_RAT.MTGSEFDFEEMKR.+3	536.234	55.77	sp|P50399|GDIB_RAT
1023	sp|P50399|GDIB_RAT.DLGTDSQIFISR.+2	676.346	60.3	sp|P50399|GDIB_RAT
1024	sp|P50399|GDIB_RAT.KKNDIYGED.+2	541.262	34.72	sp|P50399|GDIB_RAT
1025	sp|P50399|GDIB_RAT.EIRPALELLEPIEQK.+3	593.34	68.38	sp|P50399|GDIB_RAT
1026	sp|P50399|GDIB_RAT.FDLGQDVIDFTGHSLALYR.+3	723.032	73.89	sp|P50399|GDIB_RAT
1027	sp|Q9EPH8|PABP1_RAT.YQGVNLYVK.+2	542.295	51.41	sp|Q9EPH8|PABP1_RAT
1028	sp|Q9EPH8|PABP1_RAT.EFSPFGTITSAK.+2	642.827	62.98	sp|Q9EPH8|PABP1_RAT
1029	sp|Q9EPH8|PABP1_RAT.QAHLTNQYMQR.+3	463.895	45.16	sp|Q9EPH8|PABP1_RAT
1030	sp|Q9EPH8|PABP1_RAT.SLGYAYVNFQQPADAER.+2	964.961	61.03	sp|Q9EPH8|PABP1_RAT
1031	sp|Q9EPH8|PABP1_RAT.SKVDEAVAVLQAHQAK.+3	565.313	50.35	sp|Q9EPH8|PABP1_RAT
1032	sp|Q9EPH8|PABP1_RAT.ALDTMNFDVIK.+2	633.823	73.12	sp|Q9EPH8|PABP1_RAT
1033	sp|Q9EPH8|PABP1_RAT.KEFSPFGTITSAK.+3	471.586	60.41	sp|Q9EPH8|PABP1_RAT
1034	sp|Q9EPH8|PABP1_RAT.SGVGNIFIK.+2	467.772	56.23	sp|Q9EPH8|PABP1_RAT
1035	sp|Q9EPH8|PABP1_RAT.RSLGYAYVNFQQPADAER.+3	695.677	58.78	sp|Q9EPH8|PABP1_RAT
1036	sp|Q9EPH8|PABP1_RAT.GFGFVSFER.+2	523.259	66.56	sp|Q9EPH8|PABP1_RAT
1037	sp|Q9EPH8|PABP1_RAT.IVATKPLYVALAQR.+3	514.984	57.05	sp|Q9EPH8|PABP1_RAT
1038	sp|Q9EPH8|PABP1_RAT.FSPAGPILSIR.+2	579.337	63.63	sp|Q9EPH8|PABP1_RAT
1039	sp|Q62920|PDLI5_RAT.NTEFYHIPTHSDASK.+3	582.941	37.23	sp|Q62920|PDLI5_RAT
1040	sp|Q62920|PDLI5_RAT.EVVKPVPITSPAVSK.+3	517.643	46.19	sp|Q62920|PDLI5_RAT
1041	sp|Q62920|PDLI5_RAT.SAAAFKPVGSTSVK.+2	675.375	39.79	sp|Q62920|PDLI5_RAT
1042	sp|Q62920|PDLI5_RAT.SPSWQRPNQAAPSTGR.+3	580.624	39.33	sp|Q62920|PDLI5_RAT
1043	sp|P62630|EF1A1_RAT.VETGVLKPGMVVTFAPVNVTTEVK.+3	839.133	69.68	sp|P62630|EF1A1_RAT
1044	sp|P62630|EF1A1_RAT.IGGIGTVPVGRVETGVLKPGMVVTFAPVNVTTEVK.+4	881.25	73.18	sp|P62630|EF1A1_RAT
1045	sp|P62630|EF1A1_RAT.YEEIVKEVSTYIKK.+3	576.986	64.74	sp|P62630|EF1A1_RAT
1046	sp|P62630|EF1A1_RAT.EVSTYIK.+2	420.229	40.05	sp|P62630|EF1A1_RAT
1047	sp|P62630|EF1A1_RAT.EVSTYIKK.+2	484.277	36.72	sp|P62630|EF1A1_RAT
1048	sp|P62630|EF1A1_RAT.KLEDGPKFLK.+2	587.845	50.47	sp|P62630|EF1A1_RAT
1049	sp|Q63617|HYOU1_RAT.EVEEEPGLR.+2	529.262	38.68	sp|Q63617|HYOU1_RAT
1050	sp|Q63617|HYOU1_RAT.EAGTQPQLQIR.+2	620.836	53.18	sp|Q63617|HYOU1_RAT
1051	sp|Q63617|HYOU1_RAT.VAIVKPGVPMEIVLNKESR.+4	520.555	57.06	sp|Q63617|HYOU1_RAT
1052	sp|Q63617|HYOU1_RAT.DAVIYPILVEFTR.+2	768.427	82.56	sp|Q63617|HYOU1_RAT
1053	sp|Q03626|MUG1_RAT.DTEELTYSVPYGR.+2	765.36	50.99	sp|Q03626|MUG1_RAT
1054	sp|Q03626|MUG1_RAT.YNMPLEK.+2	447.723	44.14	sp|Q03626|MUG1_RAT
1055	sp|Q03626|MUG1_RAT.DMGLTAFTNLK.+2	605.811	63.52	sp|Q03626|MUG1_RAT
1056	sp|P05065|ALDOA_RAT.IVAPGKGILAADESTGSIAK.+3	633.358	52.68	sp|P05065|ALDOA_RAT
1057	sp|P05065|ALDOA_RAT.RLQSIGTENTEENRR.+3	601.642	34.22	sp|P05065|ALDOA_RAT
1058	sp|P05065|ALDOA_RAT.IGEHTPSSLAIMENANVLAR.+3	708.369	64.44	sp|P05065|ALDOA_RAT
1059	sp|P05065|ALDOA_RAT.IVAPGKGILAADESTGSIAKR.+4	514.296	49.74	sp|P05065|ALDOA_RAT
1060	sp|P05065|ALDOA_RAT.GILAADESTGSIAK.+2	666.854	47.96	sp|P05065|ALDOA_RAT
1061	sp|P05065|ALDOA_RAT.GGVVGIKVDK.+2	486.298	32.92	sp|P05065|ALDOA_RAT
1062	sp|P05065|ALDOA_RAT.FSNEEIAMATVTALR.+2	826.919	71.33	sp|P05065|ALDOA_RAT
1063	sp|P05065|ALDOA_RAT.LQSIGTENTEENR.+2	745.858	38.12	sp|P05065|ALDOA_RAT
1064	sp|P05065|ALDOA_RAT.QLLLTADDR.+2	522.788	57.66	sp|P05065|ALDOA_RAT
1065	sp|P18418|CALR_RAT.FYALSAR.+2	414.224	47.71	sp|P18418|CALR_RAT
1066	sp|P18418|CALR_RAT.IKDPDAAKPEDWDER.+3	595.62	42.45	sp|P18418|CALR_RAT
1067	sp|P18418|CALR_RAT.EQFLDGDAWTNR.+2	726.331	66.91	sp|P18418|CALR_RAT
1068	sp|P18418|CALR_RAT.DKGLQTSQDAR.+2	609.807	36.95	sp|P18418|CALR_RAT
1069	sp|Q5BJY9|K1C18_RAT.DAETTLLELR.+2	580.812	61.34	sp|Q5BJY9|K1C18_RAT
1070	sp|Q5BJY9|K1C18_RAT.NQNINLENNLGEVEAR.+2	913.953	58.8	sp|Q5BJY9|K1C18_RAT
1071	sp|Q5BJY9|K1C18_RAT.LQLETEIEALKEELLFMK.+3	726.397	83.13	sp|Q5BJY9|K1C18_RAT
1072	sp|Q63598|PLST_RAT.MINLSVPDTIDER.+2	751.88	63.27	sp|Q63598|PLST_RAT
1073	sp|Q63598|PLST_RAT.IDINMSGFNETDDLKR.+3	623.3	59.84	sp|Q63598|PLST_RAT
1074	sp|Q63598|PLST_RAT.AYFHLLNQIAPK.+3	472.266	62.26	sp|Q63598|PLST_RAT
1075	sp|Q63598|PLST_RAT.HVIPMNPNTDDLFK.+3	547.608	50.05	sp|Q63598|PLST_RAT
1076	sp|Q63598|PLST_RAT.VYALPEDLVEVKPK.+3	533.971	61.47	sp|Q63598|PLST_RAT
1077	sp|Q63598|PLST_RAT.LSPEELLLR.+2	535.316	67.65	sp|Q63598|PLST_RAT
1078	sp|Q63598|PLST_RAT.QFVTPADVVSGNPK.+2	729.883	52.72	sp|Q63598|PLST_RAT
1079	sp|Q63598|PLST_RAT.IKVPVDWSK.+2	536.313	51.24	sp|Q63598|PLST_RAT
1080	sp|P69897|TBB5_RAT.ALTVPELTQQVFDAK.+2	830.451	73.65	sp|P69897|TBB5_RAT
1081	sp|P69897|TBB5_RAT.ISVYYNEATGGKYVPR.+3	606.312	51.51	sp|P69897|TBB5_RAT
1082	sp|P69897|TBB5_RAT.ISVYYNEATGGK.+2	651.322	46.6	sp|P69897|TBB5_RAT
1083	sp|P48037|ANXA6_RAT.GIGTDEATIIDIITQR.+2	858.462	83.01	sp|P48037|ANXA6_RAT
1084	sp|P48037|ANXA6_RAT.IAQGAMYR.+2	455.234	37.25	sp|P48037|ANXA6_RAT
1085	sp|P48037|ANXA6_RAT.ALIEILATR.+2	500.313	65.5	sp|P48037|ANXA6_RAT
1086	sp|P48037|ANXA6_RAT.DLESDIIGDTSGHFQK.+3	587.948	66.04	sp|P48037|ANXA6_RAT
1087	sp|P48037|ANXA6_RAT.LVFDEYLK.+2	513.779	64.27	sp|P48037|ANXA6_RAT
1088	sp|P48037|ANXA6_RAT.SLEDALSSDTSGHFKR.+3	583.952	50.96	sp|P48037|ANXA6_RAT
1089	sp|P48037|ANXA6_RAT.GFGSDKESILELITSR.+3	584.644	73.23	sp|P48037|ANXA6_RAT
1090	sp|P48037|ANXA6_RAT.AMEGAGTDEKALIEILATR.+3	663.682	73.61	sp|P48037|ANXA6_RAT
1091	sp|P48037|ANXA6_RAT.AANDFNPDADAK.+2	624.778	38.95	sp|P48037|ANXA6_RAT
1092	sp|P48037|ANXA6_RAT.SEIDLLNIR.+2	536.803	65.5	sp|P48037|ANXA6_RAT
1093	sp|P48037|ANXA6_RAT.SELDMLDIR.+2	546.274	63.73	sp|P48037|ANXA6_RAT
1094	sp|P48037|ANXA6_RAT.ILISLATGNREEGGENR.+3	610.322	51.38	sp|P48037|ANXA6_RAT
1095	sp|P48037|ANXA6_RAT.FMTVLC[MSH]TR.+2	508.74	64.07	sp|P48037|ANXA6_RAT
1096	sp|P04797|G3P_RAT.GAAQNIIPASTGAAK.+2	685.375	44.71	sp|P04797|G3P_RAT
1097	sp|P04797|G3P_RAT.VIHDNFGIVEGLMTTVHAITATQK.+4	649.596	85.87	sp|P04797|G3P_RAT
1098	sp|P04797|G3P_RAT.LISWYDNEYGYSNR.+2	890.402	62.56	sp|P04797|G3P_RAT
1099	sp|P04797|G3P_RAT.RVIISAPSADAPMFVMGVNHEKYDNSLK.+4	773.144	62.79	sp|P04797|G3P_RAT
1100	sp|P04797|G3P_RAT.TVDGPSGKLWR.+3	405.887	45.79	sp|P04797|G3P_RAT
1101	sp|P04797|G3P_RAT.QAAEGPLK.+2	407.227	34.17	sp|P04797|G3P_RAT
1102	sp|P04797|G3P_RAT.VIISAPSADAPMFVMGVNHEK.+3	738.375	66.64	sp|P04797|G3P_RAT
1103	sp|P04797|G3P_RAT.LWRDGRGAAQNIIPASTGAAK.+4	539.045	51.05	sp|P04797|G3P_RAT
1104	sp|P04797|G3P_RAT.VIPELNGKLTGMAFR.+3	549.308	65.6	sp|P04797|G3P_RAT
1105	sp|Q9JLA3|UGGG1_RAT.ILETTTFFQR.+2	628.338	61.75	sp|Q9JLA3|UGGG1_RAT
1106	sp|Q9JLA3|UGGG1_RAT.ISMINNPSR.+2	516.269	41.86	sp|Q9JLA3|UGGG1_RAT
1107	sp|Q9JLA3|UGGG1_RAT.EISDSSTPVSR.+2	589.288	35.94	sp|Q9JLA3|UGGG1_RAT
1108	sp|Q9JLA3|UGGG1_RAT.AIWAALQTQTSNSAK.+2	795.418	65.17	sp|Q9JLA3|UGGG1_RAT
1109	sp|Q9JLA3|UGGG1_RAT.ISMINNPSREISDSSTPVSR.+3	730.699	50.95	sp|Q9JLA3|UGGG1_RAT
1110	sp|P08649|CO4_RAT.LLVSAGSLYPAVAK.+2	694.911	70.64	sp|P08649|CO4_RAT
1111	sp|P08649|CO4_RAT.LTVQAPPSRGPGFLSIEPLDLR.+3	788.441	63.45	sp|P08649|CO4_RAT
1112	sp|P08649|CO4_RAT.GHIFVQTDQPIYNPGQR.+3	657.334	40.41	sp|P08649|CO4_RAT
1113	sp|P08649|CO4_RAT.VGDTFVLSLR.+2	553.814	65.27	sp|P08649|CO4_RAT
1114	sp|P08649|CO4_RAT.VTASEPLETLGSEGALSPGGVASLLR.+3	837.782	80.34	sp|P08649|CO4_RAT
1115	sp|Q5FVM4|NONO_RAT.AVVIVDDR.+2	443.753	41.6	sp|Q5FVM4|NONO_RAT
1116	sp|Q5FVM4|NONO_RAT.GIVEFSGKPAAR.+3	411.231	43.61	sp|Q5FVM4|NONO_RAT
1117	sp|Q5FVM4|NONO_RAT.FAQPGSFEYEYAMR.+2	848.377	61.98	sp|Q5FVM4|NONO_RAT
1118	sp|Q5FVM4|NONO_RAT.ALIEMEKQQQDQVDR.+3	610.972	49.46	sp|Q5FVM4|NONO_RAT
1119	sp|Q5FVM4|NONO_RAT.TLAEIAKVELDNMPLRGK.+3	666.707	63.46	sp|Q5FVM4|NONO_RAT
1120	sp|Q5FVM4|NONO_RAT.MGQMAMGGAMGINNR.+2	769.838	52.74	sp|Q5FVM4|NONO_RAT
1121	sp|Q5FVM4|NONO_RAT.TLAEIAKVELDNMPLR.+3	605.001	65.89	sp|Q5FVM4|NONO_RAT
1122	sp|Q64428|ECHA_RAT.MVGVPAAFDMMLTGR.+2	798.391	82.43	sp|Q64428|ECHA_RAT
1123	sp|Q64428|ECHA_RAT.MGLVDQLVDPLGPGIKSPEER.+3	750.731	71.23	sp|Q64428|ECHA_RAT
1124	sp|Q64428|ECHA_RAT.TVLGVPEVLLGILPGAGGTQRLPK.+3	795.812	85.03	sp|Q64428|ECHA_RAT
1125	sp|Q64428|ECHA_RAT.GLYPAPLK.+2	429.758	49.53	sp|Q64428|ECHA_RAT
1126	sp|Q64428|ECHA_RAT.ILQEGVDPK.+2	499.779	39.23	sp|Q64428|ECHA_RAT
1127	sp|Q64428|ECHA_RAT.TIEYLEEVAVNFAK.+2	813.425	80.59	sp|Q64428|ECHA_RAT
1128	sp|Q64428|ECHA_RAT.GQQQVFK.+2	417.727	35.45	sp|Q64428|ECHA_RAT
1129	sp|Q64428|ECHA_RAT.FVDLYGAQK.+2	520.774	42.35	sp|Q64428|ECHA_RAT
1130	sp|Q64428|ECHA_RAT.KLDALTTGFGFPVGAATLADEVGIDVAQHVAEDLGK.+4	907.224	97.19	sp|Q64428|ECHA_RAT
1131	sp|Q64428|ECHA_RAT.KTVLGVPEVLLGILPGAGGTQR.+3	725.767	81.96	sp|Q64428|ECHA_RAT
1132	sp|Q66HL2|SRC8_RAT.YGLFPANYVELRQ.+2	785.407	70.36	sp|Q66HL2|SRC8_RAT
1133	sp|Q66HL2|SRC8_RAT.TVPIEAVTSKTSNIR.+3	539.305	49.21	sp|Q66HL2|SRC8_RAT
1134	sp|P62909|RS3_RAT.ELAEDGYSGVEVR.+2	712.339	48.47	sp|P62909|RS3_RAT
1135	sp|P62909|RS3_RAT.GGKPEPPAMPQPVPTA.+2	787.406	50.29	sp|P62909|RS3_RAT
1136	sp|P62909|RS3_RAT.DEILPTTPISEQK.+2	735.888	54.32	sp|P62909|RS3_RAT
1137	sp|P62909|RS3_RAT.VTPTRTEIIILATR.+3	528.654	58.84	sp|P62909|RS3_RAT
1138	sp|P62909|RS3_RAT.ELTAVVQKR.+2	522.314	36.49	sp|P62909|RS3_RAT
1139	sp|P62909|RS3_RAT.FGFPEGSVELYAEKVATR.+3	667.342	70.11	sp|P62909|RS3_RAT
1140	sp|P62909|RS3_RAT.AELNEFLTR.+2	546.788	57.18	sp|P62909|RS3_RAT
1141	sp|P62909|RS3_RAT.KFVADGIFKAELNEFLTR.+3	700.049	71.82	sp|P62909|RS3_RAT
1142	sp|P62909|RS3_RAT.FVADGIFKAELNEFLTR.+3	657.351	83.25	sp|P62909|RS3_RAT
1143	sp|P62909|RS3_RAT.IMLPWDPSGK.+2	572.297	67.86	sp|P62909|RS3_RAT
1144	sp|P62909|RS3_RAT.TEIIILATR.+2	515.319	47.88	sp|P62909|RS3_RAT
1145	sp|P62909|RS3_RAT.IMLPWDPSGKIGPK.+3	513.618	58.75	sp|P62909|RS3_RAT
1146	sp|P14668|ANXA5_RAT.GLGTDEDSILNLLTAR.+2	844.447	82.7	sp|P14668|ANXA5_RAT
1147	sp|P14668|ANXA5_RAT.VLTEIIASR.+2	501.303	51.7	sp|P14668|ANXA5_RAT
1148	sp|P14668|ANXA5_RAT.AIKQAYEEEYGSNLEDDVVGDTSGYYQR.+3	1067.15	63.1	sp|P14668|ANXA5_RAT
1149	sp|P14668|ANXA5_RAT.WGTDEEKFITILGTR.+3	589.309	72.98	sp|P14668|ANXA5_RAT
1150	sp|P14668|ANXA5_RAT.FITILGTR.+2	460.782	61.02	sp|P14668|ANXA5_RAT
1151	sp|P14668|ANXA5_RAT.GTVTDFSGFDGRADAEVLRK.+4	536.021	56.49	sp|P14668|ANXA5_RAT
1152	sp|P14668|ANXA5_RAT.QQIAEEFKTLFGR.+3	522.947	70.32	sp|P14668|ANXA5_RAT
1153	sp|P14668|ANXA5_RAT.GTVTDFSGFDGR.+2	629.789	54.31	sp|P14668|ANXA5_RAT
1154	sp|P14668|ANXA5_RAT.SEIDLFNIRK.+3	412.231	60	sp|P14668|ANXA5_RAT
1155	sp|P14668|ANXA5_RAT.KAMKGLGTDEDSILNLLTAR.+3	716.056	72.87	sp|P14668|ANXA5_RAT
1156	sp|P14668|ANXA5_RAT.SNAQRQQIAEEFKTLFGR.+3	708.371	68.2	sp|P14668|ANXA5_RAT
1157	sp|P11884|ALDH2_RAT.TFVQEDVYDEFVER.+2	888.41	69.21	sp|P11884|ALDH2_RAT
1158	sp|P11884|ALDH2_RAT.ELGEYGLQAYTEVK.+2	800.399	61.27	sp|P11884|ALDH2_RAT
1159	sp|P11884|ALDH2_RAT.VAEQTPLTALYVANLIK.+2	922.53	77.66	sp|P11884|ALDH2_RAT
1160	sp|P11884|ALDH2_RAT.TEQGPQVDETQFK.+2	753.857	44.33	sp|P11884|ALDH2_RAT
1161	sp|P11884|ALDH2_RAT.YGLAAAVFTK.+2	520.792	59.37	sp|P11884|ALDH2_RAT
1162	sp|P11884|ALDH2_RAT.TIPIDGDFFSYTR.+2	766.375	70.54	sp|P11884|ALDH2_RAT
1163	sp|P11884|ALDH2_RAT.LGPALATGNVVVMK.+2	685.397	64.26	sp|P11884|ALDH2_RAT
1164	sp|P11884|ALDH2_RAT.GYFIQPTVFGDVK.+2	735.885	69.79	sp|P11884|ALDH2_RAT
1165	sp|P11884|ALDH2_RAT.SRVVGNPFDSR.+3	411.883	36.08	sp|P11884|ALDH2_RAT
1166	sp|Q10728|MYPT1_RAT.LAYVAPTIPR.+2	550.827	54.49	sp|Q10728|MYPT1_RAT
1167	sp|Q10728|MYPT1_RAT.STQGVTLTDLQEAEKTIGR.+3	683.027	65.02	sp|Q10728|MYPT1_RAT
1168	sp|Q10728|MYPT1_RAT.SASYSYLEER.+2	602.778	47.37	sp|Q10728|MYPT1_RAT
1169	sp|Q10728|MYPT1_RAT.KTGSYGALAEITASK.+3	499.603	55.31	sp|Q10728|MYPT1_RAT
1170	sp|Q9Z1M9|SMC1A_RAT.HLALNLQEK.+2	533.306	50.42	sp|Q9Z1M9|SMC1A_RAT
1171	sp|Q9Z1M9|SMC1A_RAT.TVALDGTLFQK.+2	596.832	61.56	sp|Q9Z1M9|SMC1A_RAT
1172	sp|Q9Z1M9|SMC1A_RAT.SKLESELANFGPR.+2	724.381	53.62	sp|Q9Z1M9|SMC1A_RAT
1173	sp|O88600|HSP74_RAT.EFSITDVVPYPISLR.+2	868.467	81.54	sp|O88600|HSP74_RAT
1174	sp|O88600|HSP74_RAT.NAVEEYVYEMR.+2	701.819	71.41	sp|O88600|HSP74_RAT
1175	sp|O88600|HSP74_RAT.AFSDPFVEAEK.+2	620.298	65.2	sp|O88600|HSP74_RAT
1176	sp|O88600|HSP74_RAT.VLATAFDTTLGGR.+2	661.359	69.33	sp|O88600|HSP74_RAT
1177	sp|O88600|HSP74_RAT.VREFSITDVVPYPISLR.+3	664.37	76.45	sp|O88600|HSP74_RAT
1178	sp|O88600|HSP74_RAT.ELSTTLNADEAVTR.+2	760.384	58.7	sp|O88600|HSP74_RAT
1179	sp|O88600|HSP74_RAT.VEPPKEEPK.+2	526.785	39.78	sp|O88600|HSP74_RAT
1180	sp|P61980|HNRPK_RAT.GSYGDLGGPIITTQVTIPK.+2	959.02	66.72	sp|P61980|HNRPK_RAT
1181	sp|P61980|HNRPK_RAT.TDYNASVSVPDSSGPER.+2	890.903	45.97	sp|P61980|HNRPK_RAT
1182	sp|P61980|HNRPK_RAT.SRNTDEMVELR.+3	450.554	43.08	sp|P61980|HNRPK_RAT
1183	sp|P61980|HNRPK_RAT.ALRTDYNASVSVPDSSGPER.+3	707.678	47.37	sp|P61980|HNRPK_RAT
1184	sp|P61980|HNRPK_RAT.QYSGKFF.+2	438.716	53.56	sp|P61980|HNRPK_RAT
1185	sp|P61980|HNRPK_RAT.ILSISADIETIGEILKK.+3	615.031	86.98	sp|P61980|HNRPK_RAT
1186	sp|P61980|HNRPK_RAT.NLPLPPPPPPR.+2	597.853	51.39	sp|P61980|HNRPK_RAT
1187	sp|P61980|HNRPK_RAT.DYDDMSPR.+2	499.698	39.13	sp|P61980|HNRPK_RAT
1188	sp|P61980|HNRPK_RAT.RPAEDMEEEQAFKR.+3	579.274	47.33	sp|P61980|HNRPK_RAT
1189	sp|P61980|HNRPK_RAT.GGDLMAYDR.+2	499.224	45.69	sp|P61980|HNRPK_RAT
1190	sp|P61980|HNRPK_RAT.HESGASIKIDEPLEGSEDR.+3	690.331	47.15	sp|P61980|HNRPK_RAT
1191	sp|P61980|HNRPK_RAT.IDEPLEGSEDR.+2	630.291	42.18	sp|P61980|HNRPK_RAT
1192	sp|P61980|HNRPK_RAT.ILSISADIETIGEILK.+2	857.995	87.67	sp|P61980|HNRPK_RAT
1193	sp|A7VJC2|ROA2_RAT.GGGGNFGPGPGSNFR.+2	689.318	46.92	sp|A7VJC2|ROA2_RAT
1194	sp|A7VJC2|ROA2_RAT.QEMQEVQSSR.+2	611.28	33.85	sp|A7VJC2|ROA2_RAT
1195	sp|A7VJC2|ROA2_RAT.ALSRQEMQEVQSSR.+3	550.274	39.78	sp|A7VJC2|ROA2_RAT
1196	sp|A7VJC2|ROA2_RAT.NMGGPYGGGNYGPGGSGGSGGYGGR.+2	1095.46	47.22	sp|A7VJC2|ROA2_RAT
1197	sp|A7VJC2|ROA2_RAT.KALSRQEMQEVQSSR.+3	592.972	36.05	sp|A7VJC2|ROA2_RAT
1198	sp|A7VJC2|ROA2_RAT.AVAREESGKPGAHVTVK.+4	434.742	32.25	sp|A7VJC2|ROA2_RAT
1199	sp|A7VJC2|ROA2_RAT.GGGGNFGPGPGSNFRGGSDGYGSGR.+3	757.669	46.46	sp|A7VJC2|ROA2_RAT
1200	sp|A7VJC2|ROA2_RAT.GGNFGFGDSRGGGGNFGPGPGSNFR.+3	791.357	57.85	sp|A7VJC2|ROA2_RAT
1201	sp|A7VJC2|ROA2_RAT.IDTIEIITDR.+2	594.827	61	sp|A7VJC2|ROA2_RAT
1202	sp|A7VJC2|ROA2_RAT.KLFIGGLSFETTEESLR.+3	643.011	62.31	sp|A7VJC2|ROA2_RAT
1203	sp|A7VJC2|ROA2_RAT.SRGFGFVTFSSMAEVDAAMAARPHSIDGR.+4	768.371	72.74	sp|A7VJC2|ROA2_RAT
1204	sp|P04636|MDHM_RAT.MIAEAIPELK.+2	557.812	59.18	sp|P04636|MDHM_RAT
1205	sp|P04636|MDHM_RAT.IQEAGTEVVK.+2	537.295	36.98	sp|P04636|MDHM_RAT
1206	sp|P04636|MDHM_RAT.NLGIGKITPFEEK.+3	482.605	57.81	sp|P04636|MDHM_RAT
1207	sp|P04636|MDHM_RAT.ANTFVAELK.+2	496.774	52.21	sp|P04636|MDHM_RAT
1208	sp|P04636|MDHM_RAT.AGAGSATLSMAYAGAR.+2	727.856	51.21	sp|P04636|MDHM_RAT
1209	sp|P04636|MDHM_RAT.IQEAGTEVVKAK.+3	424.91	34.91	sp|P04636|MDHM_RAT
1210	sp|P04636|MDHM_RAT.VNVPVIGGHAGK.+2	574.333	45.36	sp|P04636|MDHM_RAT
1211	sp|P04636|MDHM_RAT.IFGVTTLDIVR.+2	617.364	71.68	sp|P04636|MDHM_RAT
1212	sp|P04636|MDHM_RAT.GLDPARVNVPVIGGHAGK.+4	440.001	52.22	sp|P04636|MDHM_RAT
1213	sp|P04636|MDHM_RAT.NSPLVSRLTLYDIAHTPGVAADLSHIETR.+4	787.42	70.48	sp|P04636|MDHM_RAT
1214	sp|F1LNJ2|U520_RAT.DIDAFWLQR.+2	582.296	72.14	sp|F1LNJ2|U520_RAT
1215	sp|F1LNJ2|U520_RAT.RDEPTGEVLSLVGKLEGTR.+3	686.039	71.25	sp|F1LNJ2|U520_RAT
1216	sp|P82995|HS90A_RAT.HLEINPDHSIIETLR.+3	596.32	57.99	sp|P82995|HS90A_RAT
1217	sp|P82995|HS90A_RAT.ALLFVPR.+2	408.26	50.14	sp|P82995|HS90A_RAT
1218	sp|P82995|HS90A_RAT.NPDDITNEEYGEFYK.+2	917.394	55.27	sp|P82995|HS90A_RAT
1219	sp|P82995|HS90A_RAT.FYEQFSK.+2	474.727	53.63	sp|P82995|HS90A_RAT
1220	sp|P82995|HS90A_RAT.RAPFDLFENR.+2	632.825	62.34	sp|P82995|HS90A_RAT
1221	sp|P82995|HS90A_RAT.TDTGEPMGR.+2	482.214	33.44	sp|P82995|HS90A_RAT
1222	sp|P82995|HS90A_RAT.DQVANSAFVER.+2	618.304	43.28	sp|P82995|HS90A_RAT
1223	sp|P82995|HS90A_RAT.HSQFIGYPITLFVEKER.+3	688.702	68.85	sp|P82995|HS90A_RAT
1224	sp|P82995|HS90A_RAT.ELISNSSDALDKIR.+3	520.946	52.95	sp|P82995|HS90A_RAT
1225	sp|Q9Z2Q1|SC31A_RAT.GGPGPLAGHPQVSR.+3	443.906	38.51	sp|Q9Z2Q1|SC31A_RAT
1226	sp|Q9Z2Q1|SC31A_RAT.SSYEGQPLPK.+2	553.28	39.49	sp|Q9Z2Q1|SC31A_RAT
1227	sp|Q9Z2Q1|SC31A_RAT.ATVWDLR.+2	430.735	56.32	sp|Q9Z2Q1|SC31A_RAT
1228	sp|Q9Z2Q1|SC31A_RAT.VYSIMGGSIDGLR.+2	684.353	67.35	sp|Q9Z2Q1|SC31A_RAT
1229	sp|Q9Z2Q1|SC31A_RAT.QVQHILASASPSGR.+3	484.264	39.92	sp|Q9Z2Q1|SC31A_RAT
1230	sp|Q9Z2Q1|SC31A_RAT.DQTLSPTIISGLHSIAR.+3	603.667	68.51	sp|Q9Z2Q1|SC31A_RAT
1231	sp|Q9Z2Q1|SC31A_RAT.NPAVLSAASFDGR.+2	652.833	58.73	sp|Q9Z2Q1|SC31A_RAT
1232	sp|Q9Z2Q1|SC31A_RAT.VVLSQASKLGV.+2	550.837	49.42	sp|Q9Z2Q1|SC31A_RAT
1233	sp|Q9Z2Q1|SC31A_RAT.VQSQQYYPQVR.+2	698.354	49.16	sp|Q9Z2Q1|SC31A_RAT
1234	sp|Q62733|LAP2_RAT.YGVNPGPIVGTTR.+2	665.859	49.85	sp|Q62733|LAP2_RAT
1235	sp|Q62733|LAP2_RAT.HASSILPITEFSDITR.+3	596.316	69.48	sp|Q62733|LAP2_RAT
1236	sp|Q62733|LAP2_RAT.GAAGRPLELSDFR.+3	463.581	54.53	sp|Q62733|LAP2_RAT
1237	sp|Q62733|LAP2_RAT.DVYVQLYLQHLTAR.+2	859.965	73.44	sp|Q62733|LAP2_RAT
1238	sp|Q62733|LAP2_RAT.MEESFSSK.+2	472.705	36.75	sp|Q62733|LAP2_RAT
1239	sp|Q62733|LAP2_RAT.SSTPLPTVSSSAENTR.+2	817.405	44.93	sp|Q62733|LAP2_RAT
1240	sp|Q62733|LAP2_RAT.SELVANNVTLPAGEQRK.+3	609.33	42.4	sp|Q62733|LAP2_RAT
1241	sp|Q62733|LAP2_RAT.PEFLEDPSVLTKDKLK.+3	620.344	59.77	sp|Q62733|LAP2_RAT
1242	sp|Q62733|LAP2_RAT.GPPDFSSDEEREPTPVLGSGASVGR.+3	848.405	48.63	sp|Q62733|LAP2_RAT
1243	sp|Q62733|LAP2_RAT.VDGAVISESTPIAETIK.+2	865.465	67.1	sp|Q62733|LAP2_RAT
1244	sp|P48721|GRP75_RAT.DAGQISGLNVLR.+2	621.844	59.15	sp|P48721|GRP75_RAT
1245	sp|P48721|GRP75_RAT.VLENAEGAR.+2	479.751	33.78	sp|P48721|GRP75_RAT
1246	sp|P48721|GRP75_RAT.ETGVDLTKDNMALQR.+3	564.286	49.78	sp|P48721|GRP75_RAT
1247	sp|P48721|GRP75_RAT.VQQTVQDLFGRAPSK.+3	558.637	53.96	sp|P48721|GRP75_RAT
1248	sp|P48721|GRP75_RAT.QATKDAGQISGLNVLR.+3	557.644	52.52	sp|P48721|GRP75_RAT
1249	sp|P48721|GRP75_RAT.RYDDPEVQKDTK.+3	498.579	32.91	sp|P48721|GRP75_RAT
1250	sp|P48721|GRP75_RAT.VQQTVQDLFGR.+2	645.844	67.04	sp|P48721|GRP75_RAT
1251	sp|P48721|GRP75_RAT.AQFEGIVTDLIKR.+3	497.284	68.6	sp|P48721|GRP75_RAT
1252	sp|P48721|GRP75_RAT.VEAVNMAEGIIHDTETK.+3	619.64	65.96	sp|P48721|GRP75_RAT
1253	sp|P48721|GRP75_RAT.SDIGEVILVGGMTR.+2	723.885	67.78	sp|P48721|GRP75_RAT
1254	sp|Q8VIF7|SBP1_RAT.IYVVDVGSEPR.+2	617.327	52	sp|Q8VIF7|SBP1_RAT
1255	sp|Q8VIF7|SBP1_RAT.LILPSIISSR.+2	549.848	65.33	sp|Q8VIF7|SBP1_RAT
1256	sp|Q8VIF7|SBP1_RAT.DKLILPSIISSR.+2	671.409	64.54	sp|Q8VIF7|SBP1_RAT
1257	sp|Q8VIF7|SBP1_RAT.DGLIPLEIR.+2	513.303	68.1	sp|Q8VIF7|SBP1_RAT
1258	sp|Q8VIF7|SBP1_RAT.GGFVLLDGETFEVK.+2	755.893	70.84	sp|Q8VIF7|SBP1_RAT
1259	sp|Q04462|SYVC_RAT.KVDEAIALFQK.+2	631.361	47.56	sp|Q04462|SYVC_RAT
1260	sp|Q04462|SYVC_RAT.AVLGEVVLYSGAR.+2	667.377	63.09	sp|Q04462|SYVC_RAT
1261	sp|Q04462|SYVC_RAT.YGEAGDGPGWGGPHPR.+3	537.243	43.78	sp|Q04462|SYVC_RAT
1262	sp|Q04462|SYVC_RAT.LSATVTEAFVR.+2	597.33	53.6	sp|Q04462|SYVC_RAT
1263	sp|Q04462|SYVC_RAT.SLPIVFDDFVDMEFGTGAVK.+2	1094.04	80.48	sp|Q04462|SYVC_RAT
1264	sp|Q04462|SYVC_RAT.GALVNVPPPFLGLPR.+2	773.959	79.71	sp|Q04462|SYVC_RAT
1265	sp|Q04462|SYVC_RAT.KVDEAIALFQKML.+3	502.618	79.28	sp|Q04462|SYVC_RAT
1266	sp|D3ZHV2|MACF1_RAT.FILPEGASQGMTPFR.+2	825.919	71.93	sp|D3ZHV2|MACF1_RAT
1267	sp|D3ZHV2|MACF1_RAT.LQSQLQENEEFQK.+2	810.897	51.23	sp|D3ZHV2|MACF1_RAT
1268	sp|P16617|PGK1_RAT.VLPGVDALSNV.+2	542.306	67.89	sp|P16617|PGK1_RAT
1269	sp|P16617|PGK1_RAT.ITLPVDFVTADKFDENAK.+3	675.018	70.11	sp|P16617|PGK1_RAT
1270	sp|P16617|PGK1_RAT.LGDVYVNDAFGTAHR.+3	545.602	55.2	sp|P16617|PGK1_RAT
1271	sp|P16617|PGK1_RAT.ASLSKLGDVYVNDAFGTAHR.+4	531.024	60.97	sp|P16617|PGK1_RAT
1272	sp|P16617|PGK1_RAT.AHSSMVGVNLPQK.+3	456.575	44.65	sp|P16617|PGK1_RAT
1273	sp|P16617|PGK1_RAT.VSHVSTGGGASLELLEGK.+3	580.976	54.73	sp|P16617|PGK1_RAT
1274	sp|P16617|PGK1_RAT.AEPAKIDAFR.+2	559.304	42.67	sp|P16617|PGK1_RAT
1275	sp|P16617|PGK1_RAT.ALESPERPFLAILGGAK.+3	590.337	72.37	sp|P16617|PGK1_RAT
1276	sp|P16617|PGK1_RAT.SLMDEVVKATSR.+2	668.351	62.25	sp|P16617|PGK1_RAT
1277	sp|F1LQ48|HNRPL_RAT.SKPGAAMVEMADGYAVDR.+3	623.294	56.66	sp|F1LQ48|HNRPL_RAT
1278	sp|F1LQ48|HNRPL_RAT.AITHLNNNFMFGQK.+3	545.609	56.5	sp|F1LQ48|HNRPL_RAT
1279	sp|F1LQ48|HNRPL_RAT.YYGGGNEGGRAPK.+3	442.546	32.92	sp|F1LQ48|HNRPL_RAT
1280	sp|F1LQ48|HNRPL_RAT.MGPPVGGHR.+2	454.232	33.82	sp|F1LQ48|HNRPL_RAT
1281	sp|F1LQ48|HNRPL_RAT.YYGGGNEGGR.+2	515.223	33.14	sp|F1LQ48|HNRPL_RAT
1282	sp|F1LQ48|HNRPL_RAT.QPPLLGDHPAEYGEGR.+3	579.285	49.78	sp|F1LQ48|HNRPL_RAT
1283	sp|F1LQ48|HNRPL_RAT.GFPSVDSR.+2	432.714	43.45	sp|F1LQ48|HNRPL_RAT
1284	sp|Q6P6V0|G6PI_RAT.VWFVSNIDGTHIAK.+3	529.616	62.08	sp|Q6P6V0|G6PI_RAT
1285	sp|Q6P6V0|G6PI_RAT.LLEWHR.+2	427.238	39.39	sp|Q6P6V0|G6PI_RAT
1286	sp|Q6P6V0|G6PI_RAT.AVLHVALR.+2	439.782	44.88	sp|Q6P6V0|G6PI_RAT
1287	sp|Q6P6V0|G6PI_RAT.TLANLNPESSLFIIASK.+2	909.504	76.88	sp|Q6P6V0|G6PI_RAT
1288	sp|Q6P6V0|G6PI_RAT.ILLANFLAQTEALMK.+2	838.476	90.55	sp|Q6P6V0|G6PI_RAT
1289	sp|Q9QZR6|SEPT9_RAT.RTEITIVKPQESGLR.+3	576.332	45.29	sp|Q9QZR6|SEPT9_RAT
1290	sp|Q9QZR6|SEPT9_RAT.ADTLTLEER.+2	524.269	44.07	sp|Q9QZR6|SEPT9_RAT
1291	sp|Q9QZR6|SEPT9_RAT.RTELSIDISSK.+2	624.843	47.69	sp|Q9QZR6|SEPT9_RAT
1292	sp|Q9QZR6|SEPT9_RAT.AEVLGHKTPEPVPR.+3	510.619	37.77	sp|Q9QZR6|SEPT9_RAT
1293	sp|Q9QZR6|SEPT9_RAT.RVETPASKAPEGSAMPVTDAAPK.+4	578.299	42.2	sp|Q9QZR6|SEPT9_RAT
1294	sp|Q9QZR6|SEPT9_RAT.RAEVLGHKTPEPVPR.+4	422.242	36.9	sp|Q9QZR6|SEPT9_RAT
1295	sp|Q9QZR6|SEPT9_RAT.SFEVEEIEPPNSTPPR.+2	914.442	57.8	sp|Q9QZR6|SEPT9_RAT
1296	sp|Q9QZR6|SEPT9_RAT.RVDLAGAKAPEPMSR.+3	533.288	42.09	sp|Q9QZR6|SEPT9_RAT
1297	sp|Q9QZR6|SEPT9_RAT.VVNIVPVIAK.+2	526.347	57.43	sp|Q9QZR6|SEPT9_RAT
1298	sp|Q9QZR6|SEPT9_RAT.QVESTASTPGPSR.+2	658.826	33.26	sp|Q9QZR6|SEPT9_RAT
1299	sp|Q5XIM9|TCPB_RAT.NIGVDNPAAK.+2	499.767	38.24	sp|Q5XIM9|TCPB_RAT
1300	sp|Q5XIM9|TCPB_RAT.VLVDMSR.+2	410.223	43.8	sp|Q5XIM9|TCPB_RAT
1301	sp|Q5XIM9|TCPB_RAT.DASLMVTNDGATILK.+2	774.9	61.21	sp|Q5XIM9|TCPB_RAT
1302	sp|Q5XIM9|TCPB_RAT.MLPTIIADNAGYDSADLVAQLR.+3	783.07	78.86	sp|Q5XIM9|TCPB_RAT
1303	sp|Q5XIM9|TCPB_RAT.ITAGLDMK.+2	424.731	45.63	sp|Q5XIM9|TCPB_RAT
1304	sp|Q5XIM9|TCPB_RAT.LALVTGGEIASTFDHPELVK.+3	699.712	70.85	sp|Q5XIM9|TCPB_RAT
1305	sp|Q5XIM9|TCPB_RAT.TPGKEAVAMESFAK.+3	489.25	47.81	sp|Q5XIM9|TCPB_RAT
1306	sp|Q5XIM9|TCPB_RAT.GMDKILLSSGR.+2	588.824	48.05	sp|Q5XIM9|TCPB_RAT
1307	sp|Q5XIM9|TCPB_RAT.GATQQILDEAER.+2	665.833	50.84	sp|Q5XIM9|TCPB_RAT
1308	sp|Q5XIM9|TCPB_RAT.QVLLSAAEAAEVILRVDNIIK.+3	755.777	90.3	sp|Q5XIM9|TCPB_RAT
1309	sp|Q5XIM9|TCPB_RAT.EAVAMESFAK.+2	541.763	49.19	sp|Q5XIM9|TCPB_RAT
1310	sp|Q5XIM9|TCPB_RAT.LSSFIGAIAIGDLVK.+2	752.443	82.4	sp|Q5XIM9|TCPB_RAT
1311	sp|Q5XIM9|TCPB_RAT.LSSFIGAIAIGDLVKSTLGPK.+3	696.409	88.76	sp|Q5XIM9|TCPB_RAT
1312	sp|Q5XIM9|TCPB_RAT.QVLLSAAEAAEVILRVDNIIKAAPR.+4	665.892	82.48	sp|Q5XIM9|TCPB_RAT
1313	sp|Q63083|NUCB1_RAT.ELQQAVLQMEQR.+2	736.88	55.82	sp|Q63083|NUCB1_RAT
1314	sp|Q63083|NUCB1_RAT.KVPEQPPVLPQLDSQHL.+3	642.355	61.36	sp|Q63083|NUCB1_RAT
1315	sp|Q63083|NUCB1_RAT.LSQETEALGR.+2	552.288	38.99	sp|Q63083|NUCB1_RAT
1316	sp|Q63083|NUCB1_RAT.DLELLIQTATR.+2	636.861	74.23	sp|Q63083|NUCB1_RAT
1317	sp|Q63083|NUCB1_RAT.LVTLEEFLASTQRK.+3	545.642	74.32	sp|Q63083|NUCB1_RAT
1318	sp|Q63083|NUCB1_RAT.YLQEVINVLETDGHFR.+3	644.999	75.88	sp|Q63083|NUCB1_RAT
1319	sp|Q9Z1P2|ACTN1_RAT.LAILGIHNEVSK.+3	431.922	53.68	sp|Q9Z1P2|ACTN1_RAT
1320	sp|Q9Z1P2|ACTN1_RAT.GISQEQMNEFR.+2	669.809	49.02	sp|Q9Z1P2|ACTN1_RAT
1321	sp|Q9Z1P2|ACTN1_RAT.LRKDDPLTNLNTAFDVAER.+3	730.05	55.95	sp|Q9Z1P2|ACTN1_RAT
1322	sp|Q9Z1P2|ACTN1_RAT.MLDAEDIVGTARPDEK.+3	587.289	56.93	sp|Q9Z1P2|ACTN1_RAT
1323	sp|Q9Z1P2|ACTN1_RAT.KDDPLTNLNTAFDVAER.+3	640.322	66.17	sp|Q9Z1P2|ACTN1_RAT
1324	sp|Q9Z1P2|ACTN1_RAT.ISIEMHGTLEDQLSHLR.+3	660.339	63.51	sp|Q9Z1P2|ACTN1_RAT
1325	sp|Q9Z1P2|ACTN1_RAT.LLETIDQLYLEYAKR.+3	623.344	75.5	sp|Q9Z1P2|ACTN1_RAT
1326	sp|Q9Z1P2|ACTN1_RAT.TEKLLETIDQLYLEYAKR.+3	742.739	78.25	sp|Q9Z1P2|ACTN1_RAT
1327	sp|P54001|P4HA1_RAT.FILAPAKQEDEWDKPR.+3	648.339	53.27	sp|P54001|P4HA1_RAT
1328	sp|P54001|P4HA1_RAT.SAWLSGYEDPVVSR.+2	783.383	62.57	sp|P54001|P4HA1_RAT
1329	sp|P54001|P4HA1_RAT.ATVHDPETGKLTTAQYR.+3	629.99	41.18	sp|P54001|P4HA1_RAT
1330	sp|P54001|P4HA1_RAT.IIRFHDIISDAEIEIVKDLAKPR.+4	673.635	83.1	sp|P54001|P4HA1_RAT
1331	sp|P09495|TPM4_RAT.KIQALQQQADDAEDRAQGLQR.+3	794.742	49.24	sp|P09495|TPM4_RAT
1332	sp|P09495|TPM4_RAT.IQALQQQADDAEDRAQGLQR.+3	752.044	51.36	sp|P09495|TPM4_RAT
1333	sp|P09495|TPM4_RAT.TIDDLEEK.+2	481.738	39.74	sp|P09495|TPM4_RAT
1334	sp|P09495|TPM4_RAT.SSDLEEELKNVTNNLK.+3	611.646	69.37	sp|P09495|TPM4_RAT
1335	sp|P09495|TPM4_RAT.EKAEGDAAALNR.+2	622.815	33.48	sp|P09495|TPM4_RAT
1336	sp|P09495|TPM4_RAT.KIQALQQQADDAEDR.+3	576.955	39.91	sp|P09495|TPM4_RAT
1337	sp|P09495|TPM4_RAT.IQALQQQADDAEDR.+2	800.882	42.21	sp|P09495|TPM4_RAT
1338	sp|Q5RKI0|WDR1_RAT.NIDNPAVADIYTEHAHQVVVAK.+4	601.812	55.43	sp|Q5RKI0|WDR1_RAT
1339	sp|Q5RKI0|WDR1_RAT.YTNLTLR.+2	440.748	44.87	sp|Q5RKI0|WDR1_RAT
1340	sp|Q5RKI0|WDR1_RAT.VYSILGATLKDEGK.+3	498.612	57.74	sp|Q5RKI0|WDR1_RAT
1341	sp|Q5RKI0|WDR1_RAT.VYSILGATLKDEGKLLEAK.+3	683.393	68.78	sp|Q5RKI0|WDR1_RAT
1342	sp|Q5RKI0|WDR1_RAT.VFASLPQVER.+2	573.319	55.22	sp|Q5RKI0|WDR1_RAT
1343	sp|Q5RKI0|WDR1_RAT.YAPSGFYIASGDISGK.+2	816.899	50.46	sp|Q5RKI0|WDR1_RAT
1344	sp|Q5RKI0|WDR1_RAT.IAVVGEGR.+2	400.735	37.81	sp|Q5RKI0|WDR1_RAT
1345	sp|P04642|LDHA_RAT.SADTLWGIQKELQF.+2	818.423	78.52	sp|P04642|LDHA_RAT
1346	sp|P04642|LDHA_RAT.SADTLWGIQK.+2	559.796	56.23	sp|P04642|LDHA_RAT
1347	sp|P04642|LDHA_RAT.IVSSKDYSVTANSK.+3	500.263	36.51	sp|P04642|LDHA_RAT
1348	sp|P04642|LDHA_RAT.SLNPQLGTDADKEQWKDVHK.+4	578.043	45.96	sp|P04642|LDHA_RAT
1349	sp|P04642|LDHA_RAT.FRYLMGER.+2	536.274	47.85	sp|P04642|LDHA_RAT
1350	sp|P04642|LDHA_RAT.VTLTPDEEARLK.+3	457.921	44.93	sp|P04642|LDHA_RAT
1351	sp|P04642|LDHA_RAT.KSADTLWGIQKELQF.+3	588.649	72.41	sp|P04642|LDHA_RAT
1352	sp|P04642|LDHA_RAT.KSADTLWGIQK.+2	623.843	48.5	sp|P04642|LDHA_RAT
1353	sp|P49242|RS3A_RAT.LMELHGEGGSSGK.+3	434.543	37.68	sp|P49242|RS3A_RAT
1354	sp|P49242|RS3A_RAT.VFEVSLADLQNDEVAFR.+2	976.492	74.51	sp|P49242|RS3A_RAT
1355	sp|P49242|RS3A_RAT.APAMFNIR.+2	460.245	55.47	sp|P49242|RS3A_RAT
1356	sp|P49242|RS3A_RAT.ADGYEPPVQESV.+2	645.796	60.14	sp|P49242|RS3A_RAT
1357	sp|P02770|ALBU_RAT.QTALAELVK.+2	486.79	54.69	sp|P02770|ALBU_RAT
1358	sp|P02770|ALBU_RAT.RHPDYSVSLLLR.+3	485.94	56.29	sp|P02770|ALBU_RAT
1359	sp|P02770|ALBU_RAT.KQTALAELVK.+2	550.837	47.41	sp|P02770|ALBU_RAT
1360	sp|P02770|ALBU_RAT.APQVSTPTLVEAAR.+2	720.396	51.49	sp|P02770|ALBU_RAT
1361	sp|P02770|ALBU_RAT.MSQRFPNAEFAEITK.+3	590.294	58	sp|P02770|ALBU_RAT
1362	sp|P02770|ALBU_RAT.FPNAEFAEITK.+2	633.822	56.07	sp|P02770|ALBU_RAT
1363	sp|P02770|ALBU_RAT.RPC[MSH]FSALTVDETYVPK.+3	624.639	55.69	sp|P02770|ALBU_RAT
1364	sp|P02770|ALBU_RAT.DVFLGTFLYEYSR.+2	805.399	77.55	sp|P02770|ALBU_RAT
1365	sp|P85834|EFTU_RAT.TVVTGIEMFHK.+3	421.225	55.46	sp|P85834|EFTU_RAT
1366	sp|P85834|EFTU_RAT.GITINAAHVEYSTAAR.+3	558.625	50.04	sp|P85834|EFTU_RAT
1367	sp|P85834|EFTU_RAT.DLEKPFLLPVESVYSIPGRGTVVTGTLER.+4	793.937	76.21	sp|P85834|EFTU_RAT
1368	sp|P85834|EFTU_RAT.LLDAVDTYIPVPTR.+2	786.935	68.01	sp|P85834|EFTU_RAT
1369	sp|P85834|EFTU_RAT.GTVVTGTLER.+2	516.788	41.74	sp|P85834|EFTU_RAT
1370	sp|P85834|EFTU_RAT.SLERAEAGDNLGALVR.+3	557.632	53.25	sp|P85834|EFTU_RAT
1371	sp|Q63081|PDIA6_RAT.LAAVDATVNQVLASR.+2	764.428	65.04	sp|Q63081|PDIA6_RAT
1372	sp|Q63081|PDIA6_RAT.GSTAPVGGGSFPNITPR.+2	807.915	55.5	sp|Q63081|PDIA6_RAT
1373	sp|Q63081|PDIA6_RAT.IFQKGESPVDYDGGR.+3	556.606	44.72	sp|Q63081|PDIA6_RAT
1374	sp|Q63081|PDIA6_RAT.GSFSEQGINEFLR.+2	742.362	66.65	sp|Q63081|PDIA6_RAT
1375	sp|Q63081|PDIA6_RAT.AASALKDVVK.+2	501.303	41.88	sp|Q63081|PDIA6_RAT
1376	sp|Q63081|PDIA6_RAT.TGEAIVDAALSALR.+2	693.883	78.77	sp|Q63081|PDIA6_RAT
1377	sp|Q32PX7|FUBP1_RAT.IGGNEGIDVPIPR.+2	668.865	58.05	sp|Q32PX7|FUBP1_RAT
1378	sp|Q32PX7|FUBP1_RAT.LLDQIVEK.+2	479.284	49.69	sp|Q32PX7|FUBP1_RAT
1379	sp|Q32PX7|FUBP1_RAT.GTPQQIDYAR.+2	574.788	39.72	sp|Q32PX7|FUBP1_RAT
1380	sp|Q32PX7|FUBP1_RAT.IQFKPDDGTTPDR.+3	497.248	45.03	sp|Q32PX7|FUBP1_RAT
1381	sp|Q32PX7|FUBP1_RAT.SVMTEEYKVPDGMVGFIIGR.+3	743.375	75.97	sp|Q32PX7|FUBP1_RAT
1382	sp|Q32PX7|FUBP1_RAT.SVQAGNPGGPGPGGR.+2	654.326	43.38	sp|Q32PX7|FUBP1_RAT
1383	sp|Q32PX7|FUBP1_RAT.FAVGIVIGR.+2	466.29	61.88	sp|Q32PX7|FUBP1_RAT
1384	sp|P61983|1433G_RAT.NVTELNEPLSNEER.+2	822.397	48.88	sp|P61983|1433G_RAT
1385	sp|P61983|1433G_RAT.NVTELNEPLSNEERNLLSVAYK.+3	844.769	70.83	sp|P61983|1433G_RAT
1386	sp|P61983|1433G_RAT.YLAEVATGEKR.+3	412.891	38.8	sp|P61983|1433G_RAT
1387	sp|P85125|PTRF_RAT.KLEVNEAELLR.+3	438.586	53.61	sp|P85125|PTRF_RAT
1388	sp|P85125|PTRF_RAT.SFTPDHVVYAR.+3	431.219	46.17	sp|P85125|PTRF_RAT
1389	sp|P85125|PTRF_RAT.VMIYQDEVKLPAK.+3	511.95	54.35	sp|P85125|PTRF_RAT
1390	sp|P85125|PTRF_RAT.LVPVERR.+2	434.772	33.72	sp|P85125|PTRF_RAT
1391	sp|P85125|PTRF_RAT.QAEMEGAVQSIQGELSK.+2	902.941	52.89	sp|P85125|PTRF_RAT
1392	sp|P85125|PTRF_RAT.QAEMEGAVQSIQGELSKLGK.+3	701.697	72.23	sp|P85125|PTRF_RAT
1393	sp|P85125|PTRF_RAT.ATEEPSGTGSDELIK.+2	767.368	49.81	sp|P85125|PTRF_RAT
1394	sp|P85125|PTRF_RAT.LEVNEAELLR.+2	593.327	58.28	sp|P85125|PTRF_RAT
1395	sp|P52873|PYC_RAT.GTPLDTEVPLER.+2	663.849	58.67	sp|P52873|PYC_RAT
1396	sp|P52873|PYC_RAT.FIGPSPEVVR.+2	550.809	50.86	sp|P52873|PYC_RAT
1397	sp|P52873|PYC_RAT.ELIPNIPFQMLLR.+2	792.452	87.28	sp|P52873|PYC_RAT
1398	sp|Q9WVC0|SEPT7_RAT.SPLAQMEEERR.+3	449.223	34.06	sp|Q9WVC0|SEPT7_RAT
1399	sp|Q9WVC0|SEPT7_RAT.QFEEEKANWEAQQR.+3	598.28	47.81	sp|Q9WVC0|SEPT7_RAT
1400	sp|Q9WVC0|SEPT7_RAT.STLINSLFLTDLYSPEYPGPSHR.+3	869.774	73.14	sp|Q9WVC0|SEPT7_RAT
1401	sp|Q9WVC0|SEPT7_RAT.NLEGYVGFANLPNQVYR.+2	977.495	78.22	sp|Q9WVC0|SEPT7_RAT
1402	sp|Q9WVC0|SEPT7_RAT.ILEQQNSSR.+2	537.78	33.12	sp|Q9WVC0|SEPT7_RAT
1403	sp|Q9WVC0|SEPT7_RAT.NLEGYVGFANLPNQVYRK.+3	694.697	65.42	sp|Q9WVC0|SEPT7_RAT
1404	sp|P12346|TRFE_RAT.GYYAVAVVK.+2	485.274	48.96	sp|P12346|TRFE_RAT
1405	sp|P12346|TRFE_RAT.TVLPADGPR.+2	463.259	39.74	sp|P12346|TRFE_RAT
1406	sp|P12346|TRFE_RAT.GTDFQLNQLQGK.+2	674.846	57.65	sp|P12346|TRFE_RAT
1407	sp|P12346|TRFE_RAT.DLLFRDDTK.+2	561.793	57.02	sp|P12346|TRFE_RAT
1408	sp|P12346|TRFE_RAT.VSTVLTAQK.+2	473.782	38.46	sp|P12346|TRFE_RAT
1409	sp|P12346|TRFE_RAT.TAGWNIPMGLLFSR.+2	781.911	85.55	sp|P12346|TRFE_RAT
1410	sp|P12346|TRFE_RAT.SKDFQLFGSPLGK.+3	475.257	53.57	sp|P12346|TRFE_RAT
1411	sp|O35814|STIP1_RAT.LAYINPDLALEEK.+2	744.901	63.69	sp|O35814|STIP1_RAT
1412	sp|O35814|STIP1_RAT.EGLQNMEAR.+2	524.248	40.28	sp|O35814|STIP1_RAT
1413	sp|O35814|STIP1_RAT.AMADPEVQQIMSDPAMR.+2	945.431	62.74	sp|O35814|STIP1_RAT
1414	sp|O35814|STIP1_RAT.TLLSDPTYR.+2	533.282	48.63	sp|O35814|STIP1_RAT
1415	sp|Q68FQ0|TCPE_RAT.IADGYEQAAR.+2	547.267	36.98	sp|Q68FQ0|TCPE_RAT
1416	sp|Q68FQ0|TCPE_RAT.FSELTSEKLGFAGVVR.+3	580.649	62.04	sp|Q68FQ0|TCPE_RAT
1417	sp|Q68FQ0|TCPE_RAT.DVDFELIKVEGK.+2	696.375	69.89	sp|Q68FQ0|TCPE_RAT
1418	sp|Q68FQ0|TCPE_RAT.LGFAGVVR.+2	409.748	53.13	sp|Q68FQ0|TCPE_RAT
1419	sp|Q68FQ0|TCPE_RAT.WVGGPEIELIAIATGGR.+2	869.978	88.25	sp|Q68FQ0|TCPE_RAT
1420	sp|Q91Y81|SEPT2_RAT.ASIPFSVVGSNQLIEAK.+2	880.483	68.38	sp|Q91Y81|SEPT2_RAT
1421	sp|Q91Y81|SEPT2_RAT.ILDEIEEHSIK.+3	442.57	56.22	sp|Q91Y81|SEPT2_RAT
1422	sp|Q91Y81|SEPT2_RAT.IIPGAAEKIER.+2	598.854	41.54	sp|Q91Y81|SEPT2_RAT
1423	sp|Q91Y81|SEPT2_RAT.MQAQMQMQMQGGDTDSSTLGHHV.+3	840.024	51.05	sp|Q91Y81|SEPT2_RAT
1424	sp|Q91Y81|SEPT2_RAT.LLKASIPFSVVGSNQLIEAK.+3	705.412	70.12	sp|Q91Y81|SEPT2_RAT
1425	sp|Q91Y81|SEPT2_RAT.RMQEMIAR.+2	517.765	43.26	sp|Q91Y81|SEPT2_RAT
1426	sp|Q91Y81|SEPT2_RAT.TVQIEASTVEIEER.+2	802.412	53.73	sp|Q91Y81|SEPT2_RAT
1427	sp|Q91Y81|SEPT2_RAT.STLINSLFLTDLYPER.+2	941.501	80.34	sp|Q91Y81|SEPT2_RAT
1428	sp|Q91Y81|SEPT2_RAT.TIISYIDEQFER.+2	757.38	81.66	sp|Q91Y81|SEPT2_RAT
1429	sp|Q91Y81|SEPT2_RAT.ADTLTLKER.+2	523.796	37.8	sp|Q91Y81|SEPT2_RAT
1430	sp|P13941|CO3A1_RAT.TVFEYQTR.+2	522.261	45.24	sp|P13941|CO3A1_RAT
1431	sp|P13941|CO3A1_RAT.INTEEIMSSLK.+2	632.826	64.08	sp|P13941|CO3A1_RAT
1432	sp|P13941|CO3A1_RAT.GLAGPPGMPGPR.+2	553.792	39.77	sp|P13941|CO3A1_RAT
1433	sp|O08629|TIF1B_RAT.VSLERLDLDLTSDSQPPVFK.+3	753.734	62.03	sp|O08629|TIF1B_RAT
1434	sp|O08629|TIF1B_RAT.VLVNDAQKVTEGQQER.+3	605.318	41.07	sp|O08629|TIF1B_RAT
1435	sp|O08629|TIF1B_RAT.SRSGEGEVSGLMR.+3	455.558	42.58	sp|O08629|TIF1B_RAT
1436	sp|P06399|FIBA_RAT.SQLQEGPPEWK.+2	649.822	49.3	sp|P06399|FIBA_RAT
1437	sp|P06399|FIBA_RAT.MHPELGSFYDSR.+3	480.219	52.75	sp|P06399|FIBA_RAT
1438	sp|P06399|FIBA_RAT.MSPVPDLVPGSFK.+2	687.36	66.56	sp|P06399|FIBA_RAT
1439	sp|P06399|FIBA_RAT.QLEQVIAK.+2	464.777	41.28	sp|P06399|FIBA_RAT
1440	sp|P06399|FIBA_RAT.FGSLTSNFKEFGSK.+3	516.928	57.91	sp|P06399|FIBA_RAT
1441	sp|P06399|FIBA_RAT.NIMEYLR.+2	469.742	61.71	sp|P06399|FIBA_RAT
1442	sp|Q3KR86|MIC60_RAT.AFDSAVAK.+2	404.714	32.29	sp|Q3KR86|MIC60_RAT
1443	sp|Q3KR86|MIC60_RAT.VVSQYHELVVQAR.+3	509.947	46.49	sp|Q3KR86|MIC60_RAT
1444	sp|Q3KR86|MIC60_RAT.SLEDALNQTATVTR.+2	759.891	56	sp|Q3KR86|MIC60_RAT
1445	sp|Q3KR86|MIC60_RAT.QTITAQNAAVQAVK.+2	721.902	44.38	sp|Q3KR86|MIC60_RAT
1446	sp|Q3KR86|MIC60_RAT.GIEQAVQSHAVAEEEAR.+3	608.634	41.51	sp|Q3KR86|MIC60_RAT
1447	sp|Q3KR86|MIC60_RAT.AVDEAADALLK.+2	558.301	47.72	sp|Q3KR86|MIC60_RAT
1448	sp|P67779|PHB_RAT.KLEAAEDIAYQLSR.+3	536.286	61.02	sp|P67779|PHB_RAT
1449	sp|P67779|PHB_RAT.NITYLPAGQSVLLQLPQ.+2	928.02	78.89	sp|P67779|PHB_RAT
1450	sp|P67779|PHB_RAT.NVPVITGSKDLQNVNITLR.+3	694.395	61.79	sp|P67779|PHB_RAT
1451	sp|P67779|PHB_RAT.IYTSIGEDYDER.+2	730.831	49.57	sp|P67779|PHB_RAT
1452	sp|P67779|PHB_RAT.AAIISAEGDSK.+2	531.277	38	sp|P67779|PHB_RAT
1453	sp|P67779|PHB_RAT.NVPVITGSK.+2	457.769	37.01	sp|P67779|PHB_RAT
1454	sp|P27653|C1TC_RAT.LDIDPETITWQR.+2	743.88	66.15	sp|P27653|C1TC_RAT
1455	sp|P27653|C1TC_RAT.GVPTGFVLPIR.+2	578.348	68.56	sp|P27653|C1TC_RAT
1456	sp|O35142|COPB2_RAT.VFNYNTLER.+2	578.293	52.12	sp|O35142|COPB2_RAT
1457	sp|O35142|COPB2_RAT.TYLPSQVSR.+2	525.783	43.85	sp|O35142|COPB2_RAT
1458	sp|O35142|COPB2_RAT.EAFVVEEWVK.+2	618.319	68.61	sp|O35142|COPB2_RAT
1459	sp|O35142|COPB2_RAT.SFKPDFGAESIYGGFLLGVR.+3	720.709	72.9	sp|O35142|COPB2_RAT
1460	sp|Q811A3|PLOD2_RAT.ISGGYENVPTDDIHMK.+3	592.614	50.15	sp|Q811A3|PLOD2_RAT
1461	sp|Q811A3|PLOD2_RAT.IVGPEENLSQAEAR.+2	756.886	47.39	sp|Q811A3|PLOD2_RAT
1462	sp|Q811A3|PLOD2_RAT.SEDYVDIVQGNR.+2	697.831	53.03	sp|Q811A3|PLOD2_RAT
1463	sp|Q811A3|PLOD2_RAT.YLNSGGFIGYAPYISR.+2	889.449	69.09	sp|Q811A3|PLOD2_RAT
1464	sp|Q811A3|PLOD2_RAT.VYIDPLKR.+2	502.3	46.81	sp|Q811A3|PLOD2_RAT
1465	sp|Q811A3|PLOD2_RAT.IIAPLVTR.+2	441.792	50.94	sp|Q811A3|PLOD2_RAT
1466	sp|Q811A3|PLOD2_RAT.IVFAADALLWPDKR.+3	538.972	66.26	sp|Q811A3|PLOD2_RAT
1467	sp|P04182|OAT_RAT.YGAHNYHPLPVALER.+3	579.634	48.89	sp|P04182|OAT_RAT
1468	sp|P04182|OAT_RAT.LAPPLVIKEDEIR.+3	498.296	57.15	sp|P04182|OAT_RAT
1469	sp|P04182|OAT_RAT.HQVLFIADEIQTGLAR.+3	604.332	68.77	sp|P04182|OAT_RAT
1470	sp|P04182|OAT_RAT.ELMKLPSDVVTAVR.+3	519.961	52.43	sp|P04182|OAT_RAT
1471	sp|P04182|OAT_RAT.ALQDPNVAAFMVEPIQGEAGVIVPDPGYLTGVR.+3	1141.93	83.01	sp|P04182|OAT_RAT
1472	sp|P04182|OAT_RAT.GLLNAIVIR.+2	484.816	67.56	sp|P04182|OAT_RAT
1473	sp|Q91ZN1|COR1A_RAT.ILTTGFSR.+2	447.756	46.47	sp|Q91ZN1|COR1A_RAT
1474	sp|Q91ZN1|COR1A_RAT.DAGPLLISLK.+2	513.813	65.19	sp|Q91ZN1|COR1A_RAT
1475	sp|P97536|CAND1_RAT.TVSPALISR.+2	472.282	45.17	sp|P97536|CAND1_RAT
1476	sp|P97536|CAND1_RAT.SVILEAFSSPSEEVK.+2	811.42	71.41	sp|P97536|CAND1_RAT
1477	sp|P97536|CAND1_RAT.DISSIGLK.+2	416.742	49.17	sp|P97536|CAND1_RAT
1478	sp|P97536|CAND1_RAT.EGPAVVGQFIQDVK.+2	743.899	67.71	sp|P97536|CAND1_RAT
1479	sp|P97536|CAND1_RAT.AADIDQEVKER.+3	425.218	39.28	sp|P97536|CAND1_RAT
1480	sp|P97536|CAND1_RAT.ITSEALLVTQQLVK.+2	771.959	67.71	sp|P97536|CAND1_RAT
1481	sp|Q63610|TPM3_RAT.AREQAEAEVASLNR.+3	515.266	41.83	sp|Q63610|TPM3_RAT
1482	sp|Q63610|TPM3_RAT.AREQAEAEVASLNRR.+3	567.299	40.21	sp|Q63610|TPM3_RAT
1483	sp|Q63610|TPM3_RAT.IQVLQQQADDAEERAER.+3	667	47.23	sp|Q63610|TPM3_RAT
1484	sp|Q63610|TPM3_RAT.EQAEAEVASLNR.+2	658.826	44.24	sp|Q63610|TPM3_RAT
1485	sp|Q63610|TPM3_RAT.MLDQTLLDLNEM.+2	718.344	79.19	sp|Q63610|TPM3_RAT
1486	sp|Q63610|TPM3_RAT.KIQVLQQQADDAEER.+3	590.971	51.54	sp|Q63610|TPM3_RAT
1487	sp|Q63610|TPM3_RAT.C[MSH]REMDEQIR.+2	613.26	39.03	sp|Q63610|TPM3_RAT
1488	sp|Q63610|TPM3_RAT.IQVLQQQADDAEER.+2	821.905	49.97	sp|Q63610|TPM3_RAT
1489	sp|P50442|GATM_RAT.RGTLQSYFD.+2	543.764	52.66	sp|P50442|GATM_RAT
1490	sp|P21531|RL3_RAT.HGSLGFLPR.+2	492.275	50.33	sp|P21531|RL3_RAT
1491	sp|P21531|RL3_RAT.FQTMEEK.+2	456.71	36.54	sp|P21531|RL3_RAT
1492	sp|P21531|RL3_RAT.ALEKIDLK.+2	465.287	34.64	sp|P21531|RL3_RAT
1493	sp|Q68FR6|EF1G_RAT.KLDPGSEETQTLVR.+3	524.946	44.26	sp|Q68FR6|EF1G_RAT
1494	sp|Q68FR6|EF1G_RAT.ALIAAQYSGAQIR.+2	681.38	52.74	sp|Q68FR6|EF1G_RAT
1495	sp|Q68FR6|EF1G_RAT.ILGLLDTHLK.+2	561.848	60.86	sp|Q68FR6|EF1G_RAT
1496	sp|Q68FR6|EF1G_RAT.AKDPFAHLPK.+2	562.317	43.51	sp|Q68FR6|EF1G_RAT
1497	sp|Q68FR6|EF1G_RAT.ILGLLDTHLKTR.+3	460.617	55.59	sp|Q68FR6|EF1G_RAT
1498	sp|Q68FR6|EF1G_RAT.RILGLLDTHLK.+3	426.935	54.98	sp|Q68FR6|EF1G_RAT
1499	sp|P85845|FSCN1_RAT.LVARPEPATGFTLEFR.+3	601.997	63.53	sp|P85845|FSCN1_RAT
1500	sp|P85845|FSCN1_RAT.YLAPSGPSGTLK.+2	595.824	44.89	sp|P85845|FSCN1_RAT
1501	sp|P85845|FSCN1_RAT.YFGGTEDR.+2	472.709	38.25	sp|P85845|FSCN1_RAT
1502	sp|P85845|FSCN1_RAT.RYFGGTEDR.+2	550.76	43.83	sp|P85845|FSCN1_RAT
1503	sp|P25113|PGAM1_RAT.HGESAWNLENR.+2	656.805	44.31	sp|P25113|PGAM1_RAT
1504	sp|P25113|PGAM1_RAT.ALPFWNEEIVPQIK.+2	842.459	78.3	sp|P25113|PGAM1_RAT
1505	sp|P25113|PGAM1_RAT.FSGWYDADLSPAGHEEAKR.+3	712.664	55.02	sp|P25113|PGAM1_RAT
1506	sp|P25113|PGAM1_RAT.FSGWYDADLSPAGHEEAK.+3	660.63	58.47	sp|P25113|PGAM1_RAT
1507	sp|Q3B8Q1|DDX21_RAT.GVNFLFPIQAK.+2	617.353	72.97	sp|Q3B8Q1|DDX21_RAT
1508	sp|Q3B8Q1|DDX21_RAT.SGIDILVGTPGR.+2	592.835	62.93	sp|Q3B8Q1|DDX21_RAT
1509	sp|Q3B8Q1|DDX21_RAT.APQVLVLAPTR.+2	582.859	55.23	sp|Q3B8Q1|DDX21_RAT
1510	sp|Q3B8Q1|DDX21_RAT.AAVIGDVIR.+2	457.277	51.4	sp|Q3B8Q1|DDX21_RAT
1511	sp|Q7TPB1|TCPD_RAT.VIDPATATSVDLR.+2	679.37	53.98	sp|Q7TPB1|TCPD_RAT
1512	sp|Q7TPB1|TCPD_RAT.SILKIDDVVNTR.+2	686.893	55.52	sp|Q7TPB1|TCPD_RAT
1513	sp|Q7TPB1|TCPD_RAT.AFADAMEVIPSTLAENAGLNPISTVTELR.+3	1010.85	80.39	sp|Q7TPB1|TCPD_RAT
1514	sp|Q7TPB1|TCPD_RAT.HAQGEKTTGINVR.+3	470.92	32.84	sp|Q7TPB1|TCPD_RAT
1515	sp|Q7TPB1|TCPD_RAT.SGPPAAGPGNR.+2	490.749	32.43	sp|Q7TPB1|TCPD_RAT
1516	sp|Q7TPB1|TCPD_RAT.ETLLNSATTSLNSK.+2	739.889	54.34	sp|Q7TPB1|TCPD_RAT
1517	sp|P17764|THIL_RAT.LGTIAIQGAIEK.+2	607.361	54.72	sp|P17764|THIL_RAT
1518	sp|P17764|THIL_RAT.TPIGSFLGSLASQPATK.+2	837.957	78.19	sp|P17764|THIL_RAT
1519	sp|P27657|LIPP_RAT.ITGLDAAEPYFQGTPEEVR.+2	1047.01	55.95	sp|P27657|LIPP_RAT
1520	sp|P27657|LIPP_RAT.ALPWSPAQINTR.+2	677.367	59.78	sp|P27657|LIPP_RAT
1521	sp|P27657|LIPP_RAT.VVGAEVALLVNVLK.+2	712.448	73.33	sp|P27657|LIPP_RAT
1522	sp|P27657|LIPP_RAT.GSLHPGDTHVK.+2	574.296	35.01	sp|P27657|LIPP_RAT
1523	sp|P97690|SMC3_RAT.SLQSLEASLHAMESTR.+3	587.293	68.81	sp|P97690|SMC3_RAT
1524	sp|P97690|SMC3_RAT.GALTGGYYDTR.+2	587.28	39.46	sp|P97690|SMC3_RAT
1525	sp|Q6P7A9|LYAG_RAT.AGYIIPLQGPSLTTTESR.+2	952.51	66.2	sp|Q6P7A9|LYAG_RAT
1526	sp|Q5SGE0|LPPRC_RAT.DLPITEAVFSALVTGHAR.+3	633.011	85.46	sp|Q5SGE0|LPPRC_RAT
1527	sp|Q5SGE0|LPPRC_RAT.GLDAIELSR.+2	487.269	44.63	sp|Q5SGE0|LPPRC_RAT
1528	sp|Q5SGE0|LPPRC_RAT.TLLELIPELR.+2	598.866	78.38	sp|Q5SGE0|LPPRC_RAT
1529	sp|Q5SGE0|LPPRC_RAT.NMKLDDLFLKR.+3	464.927	57.18	sp|Q5SGE0|LPPRC_RAT
1530	sp|P28480|TCPA_RAT.SQNVMAAASIANIVK.+2	758.911	65.04	sp|P28480|TCPA_RAT
1531	sp|P28480|TCPA_RAT.SLLVIPNTLAVNAAQDSTDLVAK.+2	1177.15	67.68	sp|P28480|TCPA_RAT
1532	sp|P28480|TCPA_RAT.EQLAIAEFAR.+2	574.309	61.18	sp|P28480|TCPA_RAT
1533	sp|P28480|TCPA_RAT.TSASIILR.+2	430.764	46.66	sp|P28480|TCPA_RAT
1534	sp|P28480|TCPA_RAT.LLEVEHPAAK.+2	553.814	33.03	sp|P28480|TCPA_RAT
1535	sp|P28480|TCPA_RAT.LGVQVVITDPEKLDQIR.+3	641.702	64.58	sp|P28480|TCPA_RAT
1536	sp|P28480|TCPA_RAT.FATEAAITILR.+2	603.348	70	sp|P28480|TCPA_RAT
1537	sp|P22985|XDH_RAT.ITSIDTSEAK.+2	532.777	44.76	sp|P22985|XDH_RAT
1538	sp|P22985|XDH_RAT.MLGVPDNR.+2	451.232	44.37	sp|P22985|XDH_RAT
1539	sp|P22985|XDH_RAT.GPSTYKIPAFGSIPIEFR.+3	660.691	73.91	sp|P22985|XDH_RAT
1540	sp|P22985|XDH_RAT.EGEFFSAFK.+2	531.25	64.6	sp|P22985|XDH_RAT
1541	sp|P97852|DHB4_RAT.DTTSLNQAALYR.+2	676.844	49.66	sp|P97852|DHB4_RAT
1542	sp|P97852|DHB4_RAT.VVLVTGAGGGLGR.+2	578.346	59.52	sp|P97852|DHB4_RAT
1543	sp|P97852|DHB4_RAT.SIQESTGGIIEVLHK.+3	537.63	66.54	sp|P97852|DHB4_RAT
1544	sp|P97852|DHB4_RAT.LGLLGLANTLVIEGR.+2	769.967	82.36	sp|P97852|DHB4_RAT
1545	sp|B5DFC8|EIF3C_RAT.AKELLGQGLLLR.+3	437.61	60.93	sp|B5DFC8|EIF3C_RAT
1546	sp|B5DFC8|EIF3C_RAT.TEPTAQQNLALQLAEKLGSLVENNER.+3	956.168	86	sp|B5DFC8|EIF3C_RAT
1547	sp|B5DFC8|EIF3C_RAT.DAHNALLDIQSSGR.+3	499.587	51.1	sp|B5DFC8|EIF3C_RAT
1548	sp|P05426|RL7_RAT.IALTDNSLVAR.+2	586.835	53.23	sp|P05426|RL7_RAT
1549	sp|P05426|RL7_RAT.SVNELIYKR.+2	561.319	44.05	sp|P05426|RL7_RAT
1550	sp|P05426|RL7_RAT.IVEPYIAWGYPNLK.+2	831.948	64.73	sp|P05426|RL7_RAT
1551	sp|P05426|RL7_RAT.SVNELIYK.+2	483.269	39.36	sp|P05426|RL7_RAT
1552	sp|P05426|RL7_RAT.KVPAVPETLK.+2	541.334	43.18	sp|P05426|RL7_RAT
1553	sp|P05426|RL7_RAT.AGNFYVPAEPK.+2	596.803	49.63	sp|P05426|RL7_RAT
1554	sp|P05426|RL7_RAT.NFAELKVK.+2	474.779	41.68	sp|P05426|RL7_RAT
1555	sp|P05426|RL7_RAT.KAGNFYVPAEPK.+2	660.851	43.38	sp|P05426|RL7_RAT
1556	sp|P05426|RL7_RAT.VPAVPETLK.+2	477.287	46.68	sp|P05426|RL7_RAT
1557	sp|P05426|RL7_RAT.FKEANNFLWPFK.+3	514.27	68.05	sp|P05426|RL7_RAT
1558	sp|Q62969|PTGIS_RAT.LTAAPFITR.+2	495.293	54.51	sp|Q62969|PTGIS_RAT
1559	sp|Q62969|PTGIS_RAT.YGFGLMQPEEDVPIR.+2	875.927	69.73	sp|Q62969|PTGIS_RAT
1560	sp|Q62969|PTGIS_RAT.YGFGLMQPEEDVPIRYR.+3	690.675	68.37	sp|Q62969|PTGIS_RAT
1561	sp|Q62969|PTGIS_RAT.LLLFPFLSPQKDPEIYTEPEVFK.+3	917.495	86.51	sp|Q62969|PTGIS_RAT
1562	sp|Q62969|PTGIS_RAT.LLLFPFLSPQKDPEIYTEPEVFKYNR.+4	796.675	88	sp|Q62969|PTGIS_RAT
1563	sp|Q62969|PTGIS_RAT.LLSPAGLASR.+2	492.796	51.27	sp|Q62969|PTGIS_RAT
1564	sp|Q62969|PTGIS_RAT.SSWLESYLR.+2	570.788	71	sp|Q62969|PTGIS_RAT
1565	sp|Q6Q0N1|CNDP2_RAT.TVFGVEPDLTR.+2	617.327	58.37	sp|Q6Q0N1|CNDP2_RAT
1566	sp|Q6Q0N1|CNDP2_RAT.EGGSIPVTLTFQEATGK.+2	867.949	64.23	sp|Q6Q0N1|CNDP2_RAT
1567	sp|Q6Q0N1|CNDP2_RAT.MTEAAAADVQR.+2	581.78	36.53	sp|Q6Q0N1|CNDP2_RAT
1568	sp|Q6Q0N1|CNDP2_RAT.ALKTVFGVEPDLTR.+3	515.959	60.18	sp|Q6Q0N1|CNDP2_RAT
1569	sp|Q6Q0N1|CNDP2_RAT.QKLPDGSEIPLPPILLGK.+3	639.047	76.07	sp|Q6Q0N1|CNDP2_RAT
1570	sp|Q66H80|COPD_RAT.TFTEMDSHEEKVFR.+3	585.938	53.91	sp|Q66H80|COPD_RAT
1571	sp|Q66H80|COPD_RAT.KAPGFGGFGSSAVSGGSTAAMITETIIETDKPK.+4	803.909	76.05	sp|Q66H80|COPD_RAT
1572	sp|Q66H80|COPD_RAT.ETQEREAKAEMR.+3	493.24	41.86	sp|Q66H80|COPD_RAT
1573	sp|Q3MIE4|VAT1_RAT.VLLVPGPEKET.+2	591.342	51.39	sp|Q3MIE4|VAT1_RAT
1574	sp|Q3MIE4|VAT1_RAT.GVDIVMDPLGGSDTAK.+2	787.89	63.42	sp|Q3MIE4|VAT1_RAT
1575	sp|Q3MIE4|VAT1_RAT.EATEAATVAAAAEAR.+2	716.357	48.18	sp|Q3MIE4|VAT1_RAT
1576	sp|Q3MIE4|VAT1_RAT.IDSVWPFEK.+2	560.787	67.39	sp|Q3MIE4|VAT1_RAT
1577	sp|Q3MIE4|VAT1_RAT.IDSVWPFEKVADAMR.+3	588.631	73.88	sp|Q3MIE4|VAT1_RAT
1578	sp|Q3MIE4|VAT1_RAT.VVTYGMANLLTGPK.+2	732.4	57.4	sp|Q3MIE4|VAT1_RAT
1579	sp|Q3MIE4|VAT1_RAT.TVENVTVFGTASASK.+2	755.891	48.88	sp|Q3MIE4|VAT1_RAT
1580	sp|Q3MIE4|VAT1_RAT.AC[MSH]GLNFADLMGR.+2	657.294	78.76	sp|Q3MIE4|VAT1_RAT
1581	sp|Q3MIE4|VAT1_RAT.VRAC[MSH]GLNFADLMGR.+3	523.588	73.33	sp|Q3MIE4|VAT1_RAT
1582	sp|Q5XHY5|SYTC_RAT.LADFGVLHRNELSGALTGLTR.+4	560.809	67.03	sp|Q5XHY5|SYTC_RAT
1583	sp|Q5XHY5|SYTC_RAT.IYGISFPDPK.+2	568.803	69.35	sp|Q5XHY5|SYTC_RAT
1584	sp|Q5XHY5|SYTC_RAT.TVGETVERLQQLK.+2	750.923	53.7	sp|Q5XHY5|SYTC_RAT
1585	sp|Q5XHY5|SYTC_RAT.SKQAEEEF.+2	484.222	38.23	sp|Q5XHY5|SYTC_RAT
1586	sp|Q5XHY5|SYTC_RAT.GFQEVVTPNIFNSR.+2	804.413	67.22	sp|Q5XHY5|SYTC_RAT
1587	sp|Q5XHY5|SYTC_RAT.ADMETLQR.+2	482.232	48.96	sp|Q5XHY5|SYTC_RAT
1588	sp|Q00715|H2B1_RAT.AMGIMNSFVNDIFER.+2	872.413	85.41	sp|Q00715|H2B1_RAT
1589	sp|Q00715|H2B1_RAT.EIQTAVRLLLPGELAKHAVSEGTK.+4	640.867	59.18	sp|Q00715|H2B1_RAT
1590	sp|Q00715|H2B1_RAT.QVHPDTGISSK.+2	584.802	33.08	sp|Q00715|H2B1_RAT
1591	sp|Q00715|H2B1_RAT.KESYSVYVYK.+2	633.324	45.31	sp|Q00715|H2B1_RAT
1592	sp|Q00715|H2B1_RAT.EIQTAVRLLLPGELAK.+3	584.352	69.58	sp|Q00715|H2B1_RAT
1593	sp|Q00715|H2B1_RAT.ESYSVYVYK.+2	569.277	45.41	sp|Q00715|H2B1_RAT
1594	sp|Q00715|H2B1_RAT.STITSREIQTAVR.+3	487.939	44.15	sp|Q00715|H2B1_RAT
1595	sp|Q00715|H2B1_RAT.STITSREIQTAVRLLLPGELAK.+3	799.467	79.58	sp|Q00715|H2B1_RAT
1596	sp|Q00715|H2B1_RAT.LLLPGELAKHAVSEGTKAVTK.+4	541.319	58.5	sp|Q00715|H2B1_RAT
1597	sp|Q00715|H2B1_RAT.KESYSVYVYKVLK.+3	535.968	47.87	sp|Q00715|H2B1_RAT
1598	sp|Q9Z2L0|VDAC1_RAT.VTQSNFAVGYK.+2	607.314	46.27	sp|Q9Z2L0|VDAC1_RAT
1599	sp|Q9Z2L0|VDAC1_RAT.LTLSALLDGK.+2	515.811	66.14	sp|Q9Z2L0|VDAC1_RAT
1600	sp|Q9Z2L0|VDAC1_RAT.LGLGLEFQA.+2	474.264	73.07	sp|Q9Z2L0|VDAC1_RAT
1601	sp|P62083|RS7_RAT.TLTAVHDAILEDLVFPSEIVGKR.+3	841.799	79.71	sp|P62083|RS7_RAT
1602	sp|P62083|RS7_RAT.KLTGKDVNFEFPEFQL.+3	638	75.26	sp|P62083|RS7_RAT
1603	sp|P62083|RS7_RAT.ELNITAAK.+2	430.248	41.36	sp|P62083|RS7_RAT
1604	sp|P62083|RS7_RAT.TLTAVHDAILEDLVFPSEIVGK.+3	789.765	83.39	sp|P62083|RS7_RAT
1605	sp|P62083|RS7_RAT.AIIIFVPVPQLK.+2	669.431	82.67	sp|P62083|RS7_RAT
1606	sp|P62083|RS7_RAT.VETFSGVYK.+2	515.266	47.44	sp|P62083|RS7_RAT
1607	sp|O70199|UGDH_RAT.EQIVVDLSHPGVSADDQVSR.+3	717.694	55.26	sp|O70199|UGDH_RAT
1608	sp|O70199|UGDH_RAT.VTVVDVNEAR.+2	551.299	43.13	sp|O70199|UGDH_RAT
1609	sp|O70199|UGDH_RAT.YLMDEGAHLHIYDPKVPR.+4	539.275	55.74	sp|O70199|UGDH_RAT
1610	sp|O70199|UGDH_RAT.LAANAFLAQR.+2	537.806	53.75	sp|O70199|UGDH_RAT
1611	sp|O70199|UGDH_RAT.VLIGGDETPEGQR.+2	685.849	47.73	sp|O70199|UGDH_RAT
1612	sp|O70199|UGDH_RAT.ILTTNTWSSELSK.+2	740.388	60.57	sp|O70199|UGDH_RAT
1613	sp|O70199|UGDH_RAT.ILTTNTWSSELSKLAANAFLAQR.+3	845.79	85.09	sp|O70199|UGDH_RAT
1614	sp|P0DMW1|HS71B_RAT.DAGVIAGLNVLR.+2	599.351	67.02	sp|P0DMW1|HS71B_RAT
1615	sp|P0DMW1|HS71B_RAT.NALESYAFNMK.+2	644.306	60.54	sp|P0DMW1|HS71B_RAT
1616	sp|P0DMW1|HS71B_RAT.IINEPTAAAIAYGLDR.+2	844.454	66.3	sp|P0DMW1|HS71B_RAT
1617	sp|P0DMW1|HS71B_RAT.QATKDAGVIAGLNVLR.+3	542.649	55.93	sp|P0DMW1|HS71B_RAT
1618	sp|P0DMW1|HS71B_RAT.NQVALNPQNTVFDAKR.+3	605.655	56.46	sp|P0DMW1|HS71B_RAT
1619	sp|P0DMW1|HS71B_RAT.IINEPTAAAIAYGLDRTGKGER.+4	579.813	59.95	sp|P0DMW1|HS71B_RAT
1620	sp|P0DMW1|HS71B_RAT.ATAGDTHLGGEDFDNR.+3	559.248	42.04	sp|P0DMW1|HS71B_RAT
1621	sp|Q3B8Q2|IF4A3_RAT.VLISTDVWAR.+2	580.327	62.22	sp|Q3B8Q2|IF4A3_RAT
1622	sp|O35567|PUR9_RAT.DVSELTGFPEMLGGR.+2	804.39	73.79	sp|O35567|PUR9_RAT
1623	sp|O35567|PUR9_RAT.GISQMPLR.+2	451.25	45.94	sp|O35567|PUR9_RAT
1624	sp|O35567|PUR9_RAT.TLHPAVHAGILAR.+3	452.602	43.22	sp|O35567|PUR9_RAT
1625	sp|O35567|PUR9_RAT.EVSDGIVAPGYEEEALKILSK.+3	749.73	73.46	sp|O35567|PUR9_RAT
1626	sp|O35567|PUR9_RAT.HVSPAGAAVGVPLSEDEAR.+3	621.318	55.72	sp|O35567|PUR9_RAT
1627	sp|O35567|PUR9_RAT.ALFEEVPELLTEAEKK.+3	616	77.01	sp|O35567|PUR9_RAT
1628	sp|O35567|PUR9_RAT.DVSELTGFPEMLGGRVK.+3	612.317	70.37	sp|O35567|PUR9_RAT
1629	sp|O35567|PUR9_RAT.NIPEDAADMAR.+2	601.777	47.01	sp|O35567|PUR9_RAT
1630	sp|O35567|PUR9_RAT.RAEVSNAIDQYVTGTIGEGEDLVK.+3	855.433	66.82	sp|O35567|PUR9_RAT
1631	sp|O35567|PUR9_RAT.AEVSNAIDQYVTGTIGEGEDLVK.+2	1204.6	84.6	sp|O35567|PUR9_RAT
1632	sp|P97608|OPLA_RAT.ITDPEILESRYPVILR.+3	638.695	56.15	sp|P97608|OPLA_RAT
1633	sp|P97608|OPLA_RAT.SGLQLEDTPK.+2	544.285	37.31	sp|P97608|OPLA_RAT
1634	sp|P97608|OPLA_RAT.ILEQEEGVLLPR.+2	698.396	68.06	sp|P97608|OPLA_RAT
1635	sp|P97608|OPLA_RAT.AGDFGAAFVER.+2	570.278	52.02	sp|P97608|OPLA_RAT
1636	sp|P97608|OPLA_RAT.SQISTESFLHLR.+3	473.253	53.27	sp|P97608|OPLA_RAT
1637	sp|P97608|OPLA_RAT.MGTTVATNALLER.+2	688.864	49.52	sp|P97608|OPLA_RAT
1638	sp|Q00438|PTBP1_RAT.KLPSDVTEGEVISLGLPFGK.+3	696.053	73.36	sp|Q00438|PTBP1_RAT
1639	sp|Q00438|PTBP1_RAT.HQSVQLPR.+2	482.77	37.03	sp|Q00438|PTBP1_RAT
1640	sp|Q00438|PTBP1_RAT.GQPIYIQFSNHK.+2	716.373	43.51	sp|Q00438|PTBP1_RAT
1641	sp|Q00438|PTBP1_RAT.KLPSDVTEGEVISLGLPFGKVTNLLMLK.+4	750.428	86.21	sp|Q00438|PTBP1_RAT
1642	sp|P51635|AK1A1_RAT.DAGHPLYPFNDPY.+2	753.338	66.61	sp|P51635|AK1A1_RAT
1643	sp|P51635|AK1A1_RAT.GLEVTAYSPLGSSDR.+2	776.386	58.65	sp|P51635|AK1A1_RAT
1644	sp|P51635|AK1A1_RAT.SPAQILLR.+2	449.279	52.48	sp|P51635|AK1A1_RAT
1645	sp|P51635|AK1A1_RAT.AWRHPDEPVLLEEPVVLALAEK.+4	628.596	76.21	sp|P51635|AK1A1_RAT
1646	sp|P51635|AK1A1_RAT.AWRHPDEPVLLEEPVVLALAEKHGR.+5	573.114	68.62	sp|P51635|AK1A1_RAT
1647	sp|P51635|AK1A1_RAT.MPLIGLGTWK.+2	558.318	71.67	sp|P51635|AK1A1_RAT
1648	sp|P51635|AK1A1_RAT.ALGLSNFSSR.+2	526.28	55.92	sp|P51635|AK1A1_RAT
1649	sp|P51635|AK1A1_RAT.YALSVGYR.+2	464.748	44.31	sp|P51635|AK1A1_RAT
1650	sp|Q2PQA9|KINH_RAT.MVLEQER.+2	452.731	39.01	sp|Q2PQA9|KINH_RAT
1651	sp|Q2PQA9|KINH_RAT.GGGSFVQNNQPVGLR.+2	765.395	49.35	sp|Q2PQA9|KINH_RAT
1652	sp|Q2PQA9|KINH_RAT.LITDLQDQNQK.+2	658.346	40.88	sp|Q2PQA9|KINH_RAT
1653	sp|P62193|PRS4_RAT.VAEEHAPSIVFIDEIDAIGTK.+3	752.058	65.44	sp|P62193|PRS4_RAT
1654	sp|P62193|PRS4_RAT.SKVDDLR.+2	416.73	34.9	sp|P62193|PRS4_RAT
1655	sp|O35821|MBB1A_RAT.SPSLLQSGIR.+2	529.304	51.08	sp|O35821|MBB1A_RAT
1656	sp|O35821|MBB1A_RAT.NVANVTPLTAQQR.+2	706.386	45.45	sp|O35821|MBB1A_RAT
1657	sp|P35565|CALX_RAT.VVDDWANDGWGLKK.+3	534.935	58.88	sp|P35565|CALX_RAT
1658	sp|P35565|CALX_RAT.GSLSGWILSK.+2	524.295	65.1	sp|P35565|CALX_RAT
1659	sp|P35565|CALX_RAT.VVDDWANDGWGLK.+2	737.852	69.35	sp|P35565|CALX_RAT
1660	sp|Q5U312|RAI14_RAT.VTDEDVDALKQDLQR.+3	582.295	54.61	sp|Q5U312|RAI14_RAT
1661	sp|Q9ESV1|LUZP1_RAT.MADLEKLEEALSR.+3	502.261	69.69	sp|Q9ESV1|LUZP1_RAT
1662	sp|Q63716|PRDX1_RAT.IGHPAPSFK.+2	477.264	37.23	sp|Q63716|PRDX1_RAT
1663	sp|Q63716|PRDX1_RAT.TIAQDYGVLKADEGISFR.+3	661.678	64.06	sp|Q63716|PRDX1_RAT
1664	sp|Q63716|PRDX1_RAT.ATAVMPDGQFK.+2	582.79	47.03	sp|Q63716|PRDX1_RAT
1665	sp|Q63716|PRDX1_RAT.GLFIIDDKGILR.+3	453.938	68.81	sp|Q63716|PRDX1_RAT
1666	sp|Q63716|PRDX1_RAT.QGGLGPMNIPLVSDPKR.+3	593.658	62.69	sp|Q63716|PRDX1_RAT
1667	sp|Q63716|PRDX1_RAT.ADEGISFR.+2	447.719	45.48	sp|Q63716|PRDX1_RAT
1668	sp|Q63716|PRDX1_RAT.KQGGLGPMNIPLVSDPKR.+4	477.519	57.11	sp|Q63716|PRDX1_RAT
1669	sp|P00731|CBPA1_RAT.AGIPIDVR.+2	420.75	41.83	sp|P00731|CBPA1_RAT
1670	sp|P00731|CBPA1_RAT.EWVTQASGVWFAK.+2	754.88	68.68	sp|P00731|CBPA1_RAT
1671	sp|Q4V8H8|EHD2_RAT.LEGHGLPTNLPR.+3	435.242	47.31	sp|Q4V8H8|EHD2_RAT
1672	sp|Q4V8H8|EHD2_RAT.LMPLLRQEELESVEAGVQGGAFEGTR.+3	939.48	71.64	sp|Q4V8H8|EHD2_RAT
1673	sp|Q4V8H8|EHD2_RAT.LFELEEQDLFR.+2	719.864	74.47	sp|Q4V8H8|EHD2_RAT
1674	sp|Q4V8H8|EHD2_RAT.LLEALDEMLTHDIAK.+3	571.303	77.8	sp|Q4V8H8|EHD2_RAT
1675	sp|Q4V8H8|EHD2_RAT.TSFIQYLLEQEVPGSR.+2	933.984	86.32	sp|Q4V8H8|EHD2_RAT
1676	sp|Q4V8H8|EHD2_RAT.TVTSSLKELYR.+3	432.91	51.07	sp|Q4V8H8|EHD2_RAT
1677	sp|P24368|PPIB_RAT.TVDNFVALATGEK.+2	682.856	64.24	sp|P24368|PPIB_RAT
1678	sp|P24368|PPIB_RAT.VTFGLFGK.+2	434.75	65.18	sp|P24368|PPIB_RAT
1679	sp|P24368|PPIB_RAT.VIKDFMIQGGDFTR.+3	542.948	60.48	sp|P24368|PPIB_RAT
1680	sp|P24368|PPIB_RAT.SIYGERFPDENFK.+3	534.591	60.79	sp|P24368|PPIB_RAT
1681	sp|P24368|PPIB_RAT.VIKDFMIQGGDFTRGDGTGGK.+4	550.527	56.24	sp|P24368|PPIB_RAT
1682	sp|Q75WE7|VWA5A_RAT.ILGTTLEDTK.+2	545.803	47.21	sp|Q75WE7|VWA5A_RAT
1683	sp|Q75WE7|VWA5A_RAT.RLDADLGGTEILTPLR.+3	580.66	64.23	sp|Q75WE7|VWA5A_RAT
1684	sp|Q75WE7|VWA5A_RAT.YVQELPLESDGALR.+2	795.412	60.62	sp|Q75WE7|VWA5A_RAT
1685	sp|Q75WE7|VWA5A_RAT.LIIYAQLTGPMPQAESR.+2	944.504	74.99	sp|Q75WE7|VWA5A_RAT
1686	sp|O55096|DPP3_RAT.LASVLNTEPALDSELTSKLK.+3	710.395	65.07	sp|O55096|DPP3_RAT
1687	sp|P01946|HBA_RAT.IGGHGGEYGEEALQR.+3	524.918	41.28	sp|P01946|HBA_RAT
1688	sp|P01946|HBA_RAT.AADHVEDLPGALSTLSDLHAHK.+4	575.043	61.92	sp|P01946|HBA_RAT
1689	sp|P01946|HBA_RAT.AADHVEDLPGALSTLSDLHAHKLR.+5	514.073	61.32	sp|P01946|HBA_RAT
1690	sp|P01946|HBA_RAT.LRVDPVNFK.+2	544.317	50.12	sp|P01946|HBA_RAT
1691	sp|P01946|HBA_RAT.FLASVSTVLTSK.+2	626.861	60.56	sp|P01946|HBA_RAT
1692	sp|Q5XIT9|MCCB_RAT.FLYMWPNAR.+2	599.297	64.74	sp|Q5XIT9|MCCB_RAT
1693	sp|Q5XIT9|MCCB_RAT.TDFGIFRM.+2	493.742	71.99	sp|Q5XIT9|MCCB_RAT
1694	sp|Q9JJ19|NHRF1_RAT.LGVPIREELLR.+3	432.266	57.68	sp|Q9JJ19|NHRF1_RAT
1695	sp|Q9JJ19|NHRF1_RAT.LLVVDPETDEQLKK.+3	542.97	58.22	sp|Q9JJ19|NHRF1_RAT
1696	sp|Q9JJ19|NHRF1_RAT.AVDPDSPAEASGLR.+2	692.839	50.54	sp|Q9JJ19|NHRF1_RAT
1697	sp|P21533|RL6_RAT.YYPTEDVPR.+2	570.272	37.42	sp|P21533|RL6_RAT
1698	sp|P21533|RL6_RAT.HQEGEIFDTEKEKYEITEQR.+4	628.052	49.34	sp|P21533|RL6_RAT
1699	sp|P21533|RL6_RAT.YYPTEDVPRK.+3	423.215	39.48	sp|P21533|RL6_RAT
1700	sp|P21533|RL6_RAT.SSITPGTVLIILTGR.+2	764.459	82.57	sp|P21533|RL6_RAT
1701	sp|P56574|IDHP_RAT.TIEAEAAHGTVTR.+3	452.569	37.1	sp|P56574|IDHP_RAT
1702	sp|P56574|IDHP_RAT.LIDDMVAQVLK.+2	622.85	71.37	sp|P56574|IDHP_RAT
1703	sp|P56574|IDHP_RAT.ATDFVVDR.+2	461.735	46.3	sp|P56574|IDHP_RAT
1704	sp|P56574|IDHP_RAT.YFDLGLPNR.+2	547.785	59.65	sp|P56574|IDHP_RAT
1705	sp|P56574|IDHP_RAT.GKLDGNQDLIR.+2	614.836	36.54	sp|P56574|IDHP_RAT
1706	sp|Q68FS4|AMPL_RAT.GVLFASGQNLAR.+2	616.841	54.88	sp|Q68FS4|AMPL_RAT
1707	sp|Q68FS4|AMPL_RAT.GITFDSGGISIK.+2	597.822	62.13	sp|Q68FS4|AMPL_RAT
1708	sp|Q68FS4|AMPL_RAT.TFYGLHQDFPSVVVVGLGKR.+4	555.555	68.15	sp|Q68FS4|AMPL_RAT
1709	sp|Q68FS4|AMPL_RAT.MPLFEHYTR.+2	597.292	57.61	sp|Q68FS4|AMPL_RAT
1710	sp|Q68FS4|AMPL_RAT.TIQVDNTDAEGR.+2	659.815	37.54	sp|Q68FS4|AMPL_RAT
1711	sp|Q68FS4|AMPL_RAT.TKSWIEEQEMGSFLSVAK.+3	690.679	70.13	sp|Q68FS4|AMPL_RAT
1712	sp|Q68FS4|AMPL_RAT.ASANMDLMR.+2	504.734	46.02	sp|Q68FS4|AMPL_RAT
1713	sp|Q68FS4|AMPL_RAT.SAGVDDQENWHEGKENIR.+3	695.319	39.03	sp|Q68FS4|AMPL_RAT
1714	sp|Q68FS4|AMPL_RAT.QLMESPANEMTPTR.+2	802.874	49.66	sp|Q68FS4|AMPL_RAT
1715	sp|Q9JLJ3|AL9A1_RAT.IGDPLLEDTR.+2	564.798	53.88	sp|Q9JLJ3|AL9A1_RAT
1716	sp|Q9JLJ3|AL9A1_RAT.IKIGDPLLEDTR.+3	457.261	60.67	sp|Q9JLJ3|AL9A1_RAT
1717	sp|Q9JLJ3|AL9A1_RAT.AFEPATGR.+2	424.717	36.19	sp|Q9JLJ3|AL9A1_RAT
1718	sp|Q9JLJ3|AL9A1_RAT.VFVQKEIADAFTK.+3	499.277	60.51	sp|Q9JLJ3|AL9A1_RAT
1719	sp|Q9JLJ3|AL9A1_RAT.ANDTTFGLAAGVFTR.+2	770.891	70.14	sp|Q9JLJ3|AL9A1_RAT
1720	sp|Q9JLJ3|AL9A1_RAT.VTIEYYSQLK.+2	622.332	55.71	sp|Q9JLJ3|AL9A1_RAT
1721	sp|Q9JLJ3|AL9A1_RAT.VFVQKEIADAFTKEVVR.+3	660.37	66.29	sp|Q9JLJ3|AL9A1_RAT
1722	sp|Q99PF5|FUBP2_RAT.HSVGVVIGR.+2	462.275	38.48	sp|Q99PF5|FUBP2_RAT
1723	sp|Q99PF5|FUBP2_RAT.MMLDDIVSR.+2	540.265	60.39	sp|Q99PF5|FUBP2_RAT
1724	sp|Q99PF5|FUBP2_RAT.SVSLTGAPESVQK.+2	651.849	44.18	sp|Q99PF5|FUBP2_RAT
1725	sp|Q99PF5|FUBP2_RAT.AINQQTGAFVEISR.+2	767.405	53.62	sp|Q99PF5|FUBP2_RAT
1726	sp|Q99PF5|FUBP2_RAT.IQFKQDDGTGPEK.+3	488.244	37.4	sp|Q99PF5|FUBP2_RAT
1727	sp|Q99PF5|FUBP2_RAT.VQISPDSGGLPER.+2	677.852	47.89	sp|Q99PF5|FUBP2_RAT
1728	sp|Q99PF5|FUBP2_RAT.IINDLLQSLR.+2	592.854	68.13	sp|Q99PF5|FUBP2_RAT
1729	sp|O88941|MOGS_RAT.LGPLLDVLADSR.+2	634.864	66.84	sp|O88941|MOGS_RAT
1730	sp|O88941|MOGS_RAT.SLSASSLFYK.+2	551.793	50.95	sp|O88941|MOGS_RAT
1731	sp|O88941|MOGS_RAT.TGRDQASEQLVGGQLTR.+3	605.982	45.03	sp|O88941|MOGS_RAT
1732	sp|O88941|MOGS_RAT.TLPSGLDDYPR.+2	617.309	55.16	sp|O88941|MOGS_RAT
1733	sp|O88941|MOGS_RAT.LTLLPPTTPGDTVPK.+2	775.445	59.93	sp|O88941|MOGS_RAT
1734	sp|O88941|MOGS_RAT.DLALPTLLNPK.+2	597.858	73.01	sp|O88941|MOGS_RAT
1735	sp|O88941|MOGS_RAT.GRDLALPTLLNPK.+3	469.949	61.71	sp|O88941|MOGS_RAT
1736	sp|O88941|MOGS_RAT.MDPSLFPPVPLFSGVPSR.+2	972.008	84.07	sp|O88941|MOGS_RAT
1737	sp|O88989|MDHC_RAT.FVEGLPINDFSR.+2	697.359	65.98	sp|O88989|MDHC_RAT
1738	sp|O88989|MDHC_RAT.LGVTADDVK.+2	459.25	40.4	sp|O88989|MDHC_RAT
1739	sp|O88989|MDHC_RAT.DLDVAVLVGSMPR.+2	686.369	75.69	sp|O88989|MDHC_RAT
1740	sp|O88989|MDHC_RAT.DLLKANVK.+2	450.779	32.02	sp|O88989|MDHC_RAT
1741	sp|O88989|MDHC_RAT.GEFITTVQQR.+2	589.812	43.89	sp|O88989|MDHC_RAT
1742	sp|Q6AYT3|RTCB_RAT.QIGNVAALPGIVHR.+3	482.284	56.28	sp|Q6AYT3|RTCB_RAT
1743	sp|Q6AYT3|RTCB_RAT.GLGHQVATDALVAMEK.+3	547.287	49.77	sp|Q6AYT3|RTCB_RAT
1744	sp|Q6AYT3|RTCB_RAT.SSMTFLTR.+2	471.739	52.4	sp|Q6AYT3|RTCB_RAT
1745	sp|Q6AYT3|RTCB_RAT.GMAAAGNYAWVNR.+2	690.827	58.13	sp|Q6AYT3|RTCB_RAT
1746	sp|Q6AYT3|RTCB_RAT.NLDFQDVLDKLADMGIAIR.+3	716.377	92.25	sp|Q6AYT3|RTCB_RAT
1747	sp|Q6AYT3|RTCB_RAT.LMFEELR.+2	469.244	60.24	sp|Q6AYT3|RTCB_RAT
1748	sp|Q920L2|SDHA_RAT.NTIIATGGYGR.+2	561.799	44.8	sp|Q920L2|SDHA_RAT
1749	sp|Q920L2|SDHA_RAT.LGANSLLDLVVFGR.+2	737.425	88.14	sp|Q920L2|SDHA_RAT
1750	sp|F1LRS8|CD2AP_RAT.SVDLDALVAR.+2	529.796	60.82	sp|F1LRS8|CD2AP_RAT
1751	sp|F1LRS8|CD2AP_RAT.LGLFPSNFVK.+2	561.321	68.16	sp|F1LRS8|CD2AP_RAT
1752	sp|Q4AEF8|COPG1_RAT.SSEELPVDIILASVG.+2	764.909	91.15	sp|Q4AEF8|COPG1_RAT
1753	sp|Q4AEF8|COPG1_RAT.ATFYLNVLEQK.+2	663.359	60.8	sp|Q4AEF8|COPG1_RAT
1754	sp|Q4AEF8|COPG1_RAT.VFNETPINPR.+2	593.814	56.43	sp|Q4AEF8|COPG1_RAT
1755	sp|Q4AEF8|COPG1_RAT.LLLLDTVTMQVTAR.+2	787.453	76.45	sp|Q4AEF8|COPG1_RAT
1756	sp|P63159|HMGB1_RAT.IKGEHPGLSIGDVAK.+3	507.619	44.42	sp|P63159|HMGB1_RAT
1757	sp|Q9JI85|NUCB2_RAT.LVTLEEFLR.+2	560.324	76.29	sp|Q9JI85|NUCB2_RAT
1758	sp|Q9JI85|NUCB2_RAT.LSQELDLVSHKVR.+3	508.623	47.33	sp|Q9JI85|NUCB2_RAT
1759	sp|P63259|ACTG_RAT.VAPEEHPVLLTEAPLNPK.+3	652.026	56.6	sp|P63259|ACTG_RAT
1760	sp|P63259|ACTG_RAT.KDLYANTVLSGGTTMYPGIADR.+3	781.726	62.91	sp|P63259|ACTG_RAT
1761	sp|P63259|ACTG_RAT.VAPEEHPVLLTEAPLNPKANREK.+5	511.282	49.61	sp|P63259|ACTG_RAT
1762	sp|P63259|ACTG_RAT.TTGIVMDSGDGVTHTVPIYEGYALPHAILR.+4	796.659	67.83	sp|P63259|ACTG_RAT
1763	sp|P63259|ACTG_RAT.GYSFTTTAER.+2	566.767	45.22	sp|P63259|ACTG_RAT
1764	sp|P63259|ACTG_RAT.C[MSH]DVDIRK.+2	447.712	39.48	sp|P63259|ACTG_RAT
1765	sp|P63259|ACTG_RAT.QEYDESGPSIVHR.+3	506.239	36.74	sp|P63259|ACTG_RAT
1766	sp|P63259|ACTG_RAT.QEYDESGPSIVHRK.+3	548.937	39.63	sp|P63259|ACTG_RAT
1767	sp|P63259|ACTG_RAT.C[MSH]DVDIRKDLYANTVLSGGTTMYPGIADR.+4	773.373	66.02	sp|P63259|ACTG_RAT
1768	sp|P63259|ACTG_RAT.DLYANTVLSGGTTMYPGIADRMQK.+3	868.093	67.59	sp|P63259|ACTG_RAT
1769	sp|P63259|ACTG_RAT.ILTERGYSFTTTAER.+3	582.3	50.29	sp|P63259|ACTG_RAT
1770	sp|P09895|RL5_RAT.HIMGQNVADYMR.+2	717.835	50.99	sp|P09895|RL5_RAT
1771	sp|P09895|RL5_RAT.GAVDGGLSIPHSTK.+3	446.905	44.03	sp|P09895|RL5_RAT
1772	sp|P09895|RL5_RAT.RFPGYDSESK.+2	593.28	45.75	sp|P09895|RL5_RAT
1773	sp|P09895|RL5_RAT.KHIMGQNVADYMR.+3	521.59	42.41	sp|P09895|RL5_RAT
1774	sp|O35987|NSF1C_RAT.LGAAPEEESAYVAGER.+2	824.894	47.48	sp|O35987|NSF1C_RAT
1775	sp|O35987|NSF1C_RAT.SYQDPSNAQFLESIR.+2	877.921	62.14	sp|O35987|NSF1C_RAT
1776	sp|O35987|NSF1C_RAT.EANLLNAVIVQR.+2	670.388	65.4	sp|O35987|NSF1C_RAT
1777	sp|O35987|NSF1C_RAT.FYAGGSER.+2	443.706	35.24	sp|O35987|NSF1C_RAT
1778	sp|O35987|NSF1C_RAT.LGAAPEEESAYVAGERR.+3	602.299	44.55	sp|O35987|NSF1C_RAT
1779	sp|O35987|NSF1C_RAT.SGQQIVGPPR.+2	519.788	38.89	sp|O35987|NSF1C_RAT
1780	sp|P61107|RAB14_RAT.TGENVEDAFLEAAKK.+3	541.274	60.26	sp|P61107|RAB14_RAT
1781	sp|P61107|RAB14_RAT.TGENVEDAFLEAAK.+2	747.36	64.62	sp|P61107|RAB14_RAT
1782	sp|P61107|RAB14_RAT.STYNHLSSWLTDAR.+3	550.934	60.78	sp|P61107|RAB14_RAT
1783	sp|P61107|RAB14_RAT.NLTNPNTVIILIGNKADLEAQR.+3	803.115	71.03	sp|P61107|RAB14_RAT
1784	sp|P61107|RAB14_RAT.NLTNPNTVIILIGNK.+2	812.475	63.19	sp|P61107|RAB14_RAT
1785	sp|P61107|RAB14_RAT.GAAGALMVYDITR.+2	669.348	67.57	sp|P61107|RAB14_RAT
1786	sp|Q5XIH7|PHB2_RAT.VLSRPNAQELPSMYQR.+3	630.328	51.19	sp|Q5XIH7|PHB2_RAT
1787	sp|Q5XIH7|PHB2_RAT.IVQAEGEAEAAK.+2	608.314	35.25	sp|Q5XIH7|PHB2_RAT
1788	sp|Q5XIH7|PHB2_RAT.LGLDYEER.+2	497.746	47.82	sp|Q5XIH7|PHB2_RAT
1789	sp|Q5XIH7|PHB2_RAT.ESVFTVEGGHR.+2	609.299	51.36	sp|Q5XIH7|PHB2_RAT
1790	sp|Q5XIH7|PHB2_RAT.DLQMVNISLR.+2	594.824	64.4	sp|Q5XIH7|PHB2_RAT
1791	sp|Q5XIH7|PHB2_RAT.VLPSIVNEVLK.+2	605.874	70.95	sp|Q5XIH7|PHB2_RAT
1792	sp|Q5XIH7|PHB2_RAT.AQVSLLIR.+2	450.287	54.77	sp|Q5XIH7|PHB2_RAT
1793	sp|Q6AXS5|PAIRB_RAT.TDKSSASAPDVDDPEAFPALA.+2	1052.49	55.18	sp|Q6AXS5|PAIRB_RAT
1794	sp|Q6AXS5|PAIRB_RAT.AKVEFNIR.+2	488.782	45.03	sp|Q6AXS5|PAIRB_RAT
1795	sp|Q6AXS5|PAIRB_RAT.EMTLDEWK.+2	526.242	64.68	sp|Q6AXS5|PAIRB_RAT
1796	sp|Q6AXS5|PAIRB_RAT.SAAQAAAQTNSNAAGK.+2	730.858	32.21	sp|Q6AXS5|PAIRB_RAT
1797	sp|Q6P502|TCPG_RAT.IVSRPEELREDDVGTGAGLLEIK.+4	624.838	59.77	sp|Q6P502|TCPG_RAT
1798	sp|Q6P502|TCPG_RAT.GISDLAQHYLMR.+3	468.575	64.27	sp|Q6P502|TCPG_RAT
1799	sp|Q6P502|TCPG_RAT.IVLLDSSLEYK.+2	640.361	63.79	sp|Q6P502|TCPG_RAT
1800	sp|Q6P502|TCPG_RAT.SMIEISR.+2	418.221	47.07	sp|Q6P502|TCPG_RAT
1801	sp|Q6P502|TCPG_RAT.NVLLDPQLVPGGGASEMAVAHALTEK.+3	873.127	79.12	sp|Q6P502|TCPG_RAT
1802	sp|Q6P502|TCPG_RAT.AVAQALEVIPR.+2	583.848	58.05	sp|Q6P502|TCPG_RAT
1803	sp|Q6P502|TCPG_RAT.GVMINKDVTHPR.+3	456.247	37.02	sp|Q6P502|TCPG_RAT
1804	sp|Q6P502|TCPG_RAT.NVLLDPQLVPGGGASEMAVAHALTEKSK.+4	708.879	72.58	sp|Q6P502|TCPG_RAT
1805	sp|Q9R0T3|DNJC3_RAT.EVLSDPEMR.+2	538.258	44.85	sp|Q9R0T3|DNJC3_RAT
1806	sp|Q794E4|HNRPF_RAT.ITGEAFVQFASQELAEK.+2	934.476	78.1	sp|Q794E4|HNRPF_RAT
1807	sp|Q794E4|HNRPF_RAT.YIEVFKSSQEEVR.+3	538.611	49.91	sp|Q794E4|HNRPF_RAT
1808	sp|Q794E4|HNRPF_RAT.ITGEAFVQFASQELAEKALGK.+3	746.399	77.5	sp|Q794E4|HNRPF_RAT
1809	sp|Q794E4|HNRPF_RAT.YIGIVKQAGLDR.+3	444.926	49.17	sp|Q794E4|HNRPF_RAT
1810	sp|P02091|HBB1_RAT.YFDSFGDLSSASAIMGNPK.+2	1003.96	72.68	sp|P02091|HBB1_RAT
1811	sp|P02091|HBB1_RAT.VNPDDVGGEALGR.+2	649.82	46.21	sp|P02091|HBB1_RAT
1812	sp|P02091|HBB1_RAT.VHLTDAEKAAVNGLWGKVNPDDVGGEALGR.+4	772.901	65.65	sp|P02091|HBB1_RAT
1813	sp|P02091|HBB1_RAT.LLVVYPWTQRYFDSFGDLSSASAIMGNPK.+3	1088.21	85.85	sp|P02091|HBB1_RAT
1814	sp|P02091|HBB1_RAT.AAVNGLWGKVNPDDVGGEALGR.+3	732.378	64.18	sp|P02091|HBB1_RAT
1815	sp|P02091|HBB1_RAT.AAVNGLWGK.+2	458.256	50.45	sp|P02091|HBB1_RAT
1816	sp|P62260|1433E_RAT.EAAENSLVAYK.+2	597.804	45.1	sp|P62260|1433E_RAT
1817	sp|P62260|1433E_RAT.LAEQAERYDEMVESMK.+3	643.629	62.21	sp|P62260|1433E_RAT
1818	sp|P62260|1433E_RAT.AAFDDAIAELDTLSEESYK.+2	1044.49	86.64	sp|P62260|1433E_RAT
1819	sp|P62260|1433E_RAT.VAGMDVELTVEER.+2	724.359	58.07	sp|P62260|1433E_RAT
1820	sp|P62260|1433E_RAT.KVAGMDVELTVEER.+3	525.94	49.27	sp|P62260|1433E_RAT
1821	sp|P62260|1433E_RAT.NLLSVAYKNVIGAR.+2	759.443	68.11	sp|P62260|1433E_RAT
1822	sp|Q63862|MYH11_RAT.LFRWILSR.+2	545.83	77.54	sp|Q63862|MYH11_RAT
1823	sp|Q63862|MYH11_RAT.IVQLEEQIEQEAR.+2	792.915	59.92	sp|Q63862|MYH11_RAT
1824	sp|Q63862|MYH11_RAT.ELDEATESNEAMGR.+2	776.333	49.16	sp|Q63862|MYH11_RAT
1825	sp|Q63270|ACOC_RAT.IIPPGSGIIHQVNLEYLAR.+3	697.397	77.99	sp|Q63270|ACOC_RAT
1826	sp|Q63270|ACOC_RAT.TSLSPGSGVVTYYLR.+2	800.423	56.31	sp|Q63270|ACOC_RAT
1827	sp|Q63270|ACOC_RAT.SWNALAAPSEK.+2	587.299	41.88	sp|Q63270|ACOC_RAT
1828	sp|Q5XHZ0|TRAP1_RAT.AQLLQPTLEINPR.+2	746.928	61.24	sp|Q5XHZ0|TRAP1_RAT
1829	sp|Q5XHZ0|TRAP1_RAT.ELGSSVALYSR.+2	591.312	50.41	sp|Q5XHZ0|TRAP1_RAT
1830	sp|P62804|H4_RAT.TVTAMDVVYALKR.+3	489.606	66.5	sp|P62804|H4_RAT
1831	sp|P62804|H4_RAT.DNIQGITKPAIR.+3	442.589	44.77	sp|P62804|H4_RAT
1832	sp|P62804|H4_RAT.TVTAMDVVYALK.+2	655.855	71.3	sp|P62804|H4_RAT
1833	sp|P62804|H4_RAT.ISGLIYEETR.+2	590.814	52.23	sp|P62804|H4_RAT
1834	sp|P62804|H4_RAT.KTVTAMDVVYALK.+3	480.271	65.06	sp|P62804|H4_RAT
1835	sp|P62804|H4_RAT.VFLENVIR.+2	495.293	61.68	sp|P62804|H4_RAT
1836	sp|P62804|H4_RAT.ISGLIYEETRGVLK.+3	526.635	60.76	sp|P62804|H4_RAT
1837	sp|P62804|H4_RAT.VFLENVIRDAVTYTEHAK.+3	702.372	80.04	sp|P62804|H4_RAT
1838	sp|P62804|H4_RAT.KTVTAMDVVYALKR.+3	532.304	61.22	sp|P62804|H4_RAT
1839	sp|P62804|H4_RAT.QGRTLYGFGG.+2	528.267	52.66	sp|P62804|H4_RAT
1840	sp|P62804|H4_RAT.RISGLIYEETR.+2	668.865	48.71	sp|P62804|H4_RAT
1841	sp|P62804|H4_RAT.DAVTYTEHAKR.+3	430.886	33.36	sp|P62804|H4_RAT
1842	sp|P62804|H4_RAT.VFLENVIRDAVTYTEHAKR.+4	566.056	76.67	sp|P62804|H4_RAT
1843	sp|P62804|H4_RAT.DAVTYTEHAK.+2	567.775	34.47	sp|P62804|H4_RAT
1844	sp|P10760|SAHH_RAT.GISEETTTGVHNLYK.+3	550.277	47.15	sp|P10760|SAHH_RAT
1845	sp|P10760|SAHH_RAT.KALDIAENEMPGLMR.+3	563.288	60.81	sp|P10760|SAHH_RAT
1846	sp|P10760|SAHH_RAT.ALDIAENEMPGLMR.+2	780.381	65.92	sp|P10760|SAHH_RAT
1847	sp|P10760|SAHH_RAT.VADIGLAAWGR.+2	564.812	62.75	sp|P10760|SAHH_RAT
1848	sp|P10760|SAHH_RAT.IILLAEGR.+2	442.782	53.59	sp|P10760|SAHH_RAT
1849	sp|P10760|SAHH_RAT.HPQLLSGIR.+2	510.801	45.88	sp|P10760|SAHH_RAT
1850	sp|Q9QZA2|PDC6I_RAT.ELPELLQR.+2	499.288	57.31	sp|Q9QZA2|PDC6I_RAT
1851	sp|Q9QZA2|PDC6I_RAT.STAVVEQGGIQTVDQLIKELPELLQR.+3	955.529	88.24	sp|Q9QZA2|PDC6I_RAT
1852	sp|Q9QZA2|PDC6I_RAT.LLDEEEATDNDLR.+2	766.857	53.27	sp|Q9QZA2|PDC6I_RAT
1853	sp|Q641Z6|EHD1_RAT.HLIEQDFPGMR.+2	671.832	53.41	sp|Q641Z6|EHD1_RAT
1854	sp|Q641Z6|EHD1_RAT.LLDTVDDMLANDIAR.+2	837.922	72.27	sp|Q641Z6|EHD1_RAT
1855	sp|Q6URK4|ROA3_RAT.SSGSPYGGGYGSGGGSGGYGSR.+2	955.899	41.16	sp|Q6URK4|ROA3_RAT
1856	sp|Q6URK4|ROA3_RAT.YGKIETIEVMEDR.+3	528.264	53.79	sp|Q6URK4|ROA3_RAT
1857	sp|Q6URK4|ROA3_RAT.RGEEGHDPKEPEQLR.+4	444.971	33.02	sp|Q6URK4|ROA3_RAT
1858	sp|Q6URK4|ROA3_RAT.AVSREDSVKPGAHLTVK.+3	598.667	38.78	sp|Q6URK4|ROA3_RAT
1859	sp|Q6URK4|ROA3_RAT.IETIEVMEDR.+2	617.803	53.83	sp|Q6URK4|ROA3_RAT
1860	sp|Q6URK4|ROA3_RAT.IFVGGIKEDTEEYNLR.+3	628.323	60.13	sp|Q6URK4|ROA3_RAT
1861	sp|Q6URK4|ROA3_RAT.GEEGHDPKEPEQLR.+3	540.925	37.08	sp|Q6URK4|ROA3_RAT
1862	sp|Q6URK4|ROA3_RAT.GEEGHDPKEPEQLRK.+4	437.969	38.61	sp|Q6URK4|ROA3_RAT
1863	sp|P53534|PYGB_RAT.GIAGLGDVAEVR.+2	578.82	56.51	sp|P53534|PYGB_RAT
1864	sp|P53534|PYGB_RAT.HLDHVAALFPGDVDR.+3	554.618	54.72	sp|P53534|PYGB_RAT
1865	sp|P05370|G6PD_RAT.VGFQYEGTYK.+2	596.288	49.58	sp|P05370|G6PD_RAT
1866	sp|Q63357|MYO1D_RAT.VIVQQPGER.+2	513.29	36.44	sp|Q63357|MYO1D_RAT
1867	sp|Q63357|MYO1D_RAT.TIPASDLPQVR.+2	598.835	50.55	sp|Q63357|MYO1D_RAT
1868	sp|Q63357|MYO1D_RAT.SLSSYNYIR.+2	551.78	46.72	sp|Q63357|MYO1D_RAT
1869	sp|Q63357|MYO1D_RAT.AIFVTDR.+2	411.229	48.3	sp|Q63357|MYO1D_RAT
1870	sp|Q63357|MYO1D_RAT.SGFILSVPGN.+2	495.766	67.38	sp|Q63357|MYO1D_RAT
1871	sp|Q63357|MYO1D_RAT.IGELVGVLVNHFKSEKR.+4	482.03	57.46	sp|Q63357|MYO1D_RAT
1872	sp|P63102|1433Z_RAT.GIVDQSQQAYQEAFEISKK.+3	723.699	63.55	sp|P63102|1433Z_RAT
1873	sp|P63102|1433Z_RAT.SVTEQGAELSNEERNLLSVAYK.+3	813.078	67.57	sp|P63102|1433Z_RAT
1874	sp|P63102|1433Z_RAT.YLAEVAAGDDKK.+2	640.33	38.14	sp|P63102|1433Z_RAT
1875	sp|P63102|1433Z_RAT.SVTEQGAELSNEER.+2	774.861	39.99	sp|P63102|1433Z_RAT
1876	sp|P63102|1433Z_RAT.VVSSIEQKTEGAEK.+3	502.267	35.76	sp|P63102|1433Z_RAT
1877	sp|P63102|1433Z_RAT.VVSSIEQKTEGAEKK.+3	544.965	33.96	sp|P63102|1433Z_RAT
1878	sp|P63102|1433Z_RAT.TAFDEAIAELDTLSEESYK.+3	711.335	83.94	sp|P63102|1433Z_RAT
1879	sp|Q9EQS0|TALDO_RAT.AAQTSDLEKIHLDEK.+3	566.628	46.33	sp|Q9EQS0|TALDO_RAT
1880	sp|Q9EQS0|TALDO_RAT.LAPTLSVK.+2	414.763	44.76	sp|Q9EQS0|TALDO_RAT
1881	sp|Q9EQS0|TALDO_RAT.SYEPQEDPGVK.+2	624.791	39.03	sp|Q9EQS0|TALDO_RAT
1882	sp|Q9EQS0|TALDO_RAT.MESALDQLK.+2	517.763	49.78	sp|Q9EQS0|TALDO_RAT
1883	sp|Q9EQS0|TALDO_RAT.FAADAIKLER.+2	567.319	49.31	sp|Q9EQS0|TALDO_RAT
1884	sp|Q9EQS0|TALDO_RAT.AAQTSDLEKIHLDEKAFR.+4	518.775	52.7	sp|Q9EQS0|TALDO_RAT
1885	sp|P28037|AL1L1_RAT.VVEEVEKMK.+2	545.794	37.69	sp|P28037|AL1L1_RAT
1886	sp|Q4G061|EIF3B_RAT.GTQGVVTNFEIFR.+2	734.383	64.12	sp|Q4G061|EIF3B_RAT
1887	sp|Q4G061|EIF3B_RAT.VTLMQLPTR.+2	529.805	57.24	sp|Q4G061|EIF3B_RAT
1888	sp|Q4G061|EIF3B_RAT.AEEEGGSDGSAAEAEPR.+2	831.348	38.06	sp|Q4G061|EIF3B_RAT
1889	sp|Q4G075|ILEUA_RAT.KIEEQITLEK.+2	615.851	42.71	sp|Q4G075|ILEUA_RAT
1890	sp|Q4G075|ILEUA_RAT.LGLQDLFNSSK.+2	611.327	70.56	sp|Q4G075|ILEUA_RAT
1891	sp|Q99MZ8|LASP1_RAT.LKQQSELQSQVR.+3	481.935	36.25	sp|Q99MZ8|LASP1_RAT
1892	sp|Q99MZ8|LASP1_RAT.QSFTMVADTPENLR.+2	804.888	57.75	sp|Q99MZ8|LASP1_RAT
1893	sp|Q99MZ8|LASP1_RAT.TGDTGMLPANYVEAI.+2	776.372	72.99	sp|Q99MZ8|LASP1_RAT
1894	sp|Q99MZ8|LASP1_RAT.QQSELQSQVR.+2	601.81	36.13	sp|Q99MZ8|LASP1_RAT
1895	sp|Q63584|TMEDA_RAT.NYEEIAKVEKLKPLEVELR.+4	575.827	51.1	sp|Q63584|TMEDA_RAT
1896	sp|Q63584|TMEDA_RAT.NYEEIAKVEK.+2	611.819	49.1	sp|Q63584|TMEDA_RAT
1897	sp|Q63584|TMEDA_RAT.IPDQLVILDMK.+2	642.865	70.38	sp|Q63584|TMEDA_RAT
1898	sp|Q63584|TMEDA_RAT.LKPLEVELR.+2	548.84	51.51	sp|Q63584|TMEDA_RAT
1899	sp|Q63584|TMEDA_RAT.RLEDLSESIVNDFAYMK.+3	677.335	77.71	sp|Q63584|TMEDA_RAT
1900	sp|Q63584|TMEDA_RAT.RLEDLSESIVNDFAYMKK.+3	720.033	69.72	sp|Q63584|TMEDA_RAT
1901	sp|Q63584|TMEDA_RAT.GTGRIPDQLVILDMK.+3	552.643	65.75	sp|Q63584|TMEDA_RAT
1902	sp|P16303|CES1D_RAT.DAGAPTFMYEFEYRPSFVSAMRPK.+4	700.083	73.7	sp|P16303|CES1D_RAT
1903	sp|P16303|CES1D_RAT.FAPPQPAEPWNFVK.+2	814.417	68.59	sp|P16303|CES1D_RAT
1904	sp|P16303|CES1D_RAT.TPEEILAEK.+2	515.277	46.51	sp|P16303|CES1D_RAT
1905	sp|P16303|CES1D_RAT.EVAFWSELR.+2	568.79	67.09	sp|P16303|CES1D_RAT
1906	sp|P16303|CES1D_RAT.LNLFKLDLLGNPK.+2	742.945	70.1	sp|P16303|CES1D_RAT
1907	sp|P43244|MATR3_RAT.VVHIMDFQR.+2	572.8	55	sp|P43244|MATR3_RAT
1908	sp|P43244|MATR3_RAT.SFQQSSLGR.+2	505.257	38.83	sp|P43244|MATR3_RAT
1909	sp|P43244|MATR3_RAT.GPLPLSSQHRGDTDQASNILASFGLSAR.+4	724.623	72.22	sp|P43244|MATR3_RAT
1910	sp|P43244|MATR3_RAT.DLSAAGIGLLAAATQSLSMPASLGR.+3	791.093	91.99	sp|P43244|MATR3_RAT
1911	sp|P43244|MATR3_RAT.RTEEGPTLSYGR.+3	455.897	40.24	sp|P43244|MATR3_RAT
1912	sp|P13084|NPM_RAT.MSVQPTVSLGGFEITPPVVLR.+2	1114.11	78.12	sp|P13084|NPM_RAT
1913	sp|P13084|NPM_RAT.TPKGPSSVEDIKAK.+3	486.272	44.14	sp|P13084|NPM_RAT
1914	sp|P13084|NPM_RAT.GPSSVEDIKAK.+2	565.806	37.4	sp|P13084|NPM_RAT
1915	sp|P13084|NPM_RAT.MTDQEAIQDLWQWRK.+3	649.984	71.91	sp|P13084|NPM_RAT
1916	sp|Q4V898|RBMX_RAT.GFAFVTFESPADAKDAAR.+3	633.979	65.25	sp|Q4V898|RBMX_RAT
1917	sp|P39052|DYN2_RAT.GISPVPINLR.+2	533.324	58	sp|P39052|DYN2_RAT
1918	sp|P39052|DYN2_RAT.NVYKDLR.+2	454.253	45.93	sp|P39052|DYN2_RAT
1919	sp|P39052|DYN2_RAT.SSVLENFVGR.+2	554.293	60.94	sp|P39052|DYN2_RAT
1920	sp|P39052|DYN2_RAT.IVTTYIR.+2	433.261	44.89	sp|P39052|DYN2_RAT
1921	sp|P39052|DYN2_RAT.SSVLENFVGRDFLPR.+3	579.309	73.99	sp|P39052|DYN2_RAT
1922	sp|P39052|DYN2_RAT.TGLFTPDLAFEAIVKK.+3	583.998	75.4	sp|P39052|DYN2_RAT
1923	sp|Q9R1J8|P3H1_RAT.AVGFSSGTENPHGVK.+3	496.248	38.69	sp|Q9R1J8|P3H1_RAT
1924	sp|Q02253|MMSA_RAT.TLADAEGDVFR.+2	597.293	54.62	sp|Q02253|MMSA_RAT
1925	sp|Q02253|MMSA_RAT.KYAHMVDVGQVGVNVPIPVPLPMFSFTGSR.+4	811.427	77.07	sp|Q02253|MMSA_RAT
1926	sp|Q68FP1|GELS_RAT.HVVPNEVVVQR.+2	638.362	40.41	sp|Q68FP1|GELS_RAT
1927	sp|Q68FP1|GELS_RAT.QTQVSVLPEGGETPLFK.+2	915.486	65.44	sp|Q68FP1|GELS_RAT
1928	sp|Q68FP1|GELS_RAT.TGALELLK.+2	422.761	55.51	sp|Q68FP1|GELS_RAT
1929	sp|Q68FP1|GELS_RAT.YIETDPANR.+2	539.762	36.72	sp|Q68FP1|GELS_RAT
1930	sp|P62703|RS4X_RAT.TDITYPAGFMDVISIDKTGENFR.+3	864.088	76.95	sp|P62703|RS4X_RAT
1931	sp|P62703|RS4X_RAT.LSNIFVIGK.+2	495.803	62.83	sp|P62703|RS4X_RAT
1932	sp|P62703|RS4X_RAT.TIRYPDPLIK.+3	405.908	53.49	sp|P62703|RS4X_RAT
1933	sp|P62703|RS4X_RAT.VRTDITYPAGFMDVISIDKTGENFR.+4	712.11	63.26	sp|P62703|RS4X_RAT
1934	sp|B3GNI6|SEP11_RAT.SYELQESNVR.+2	612.796	42.31	sp|B3GNI6|SEP11_RAT
1935	sp|B3GNI6|SEP11_RAT.NLSLSGHVGFDSLPDQLVNK.+3	714.039	71.34	sp|B3GNI6|SEP11_RAT
1936	sp|P25235|RPN2_RAT.YHVPVVVVPEGSASDTQEQAILR.+3	832.103	61.76	sp|P25235|RPN2_RAT
1937	sp|P25235|RPN2_RAT.YIANTVELR.+2	539.798	48.01	sp|P25235|RPN2_RAT
1938	sp|P25235|RPN2_RAT.NIVEEIEDLVAR.+2	700.375	89.12	sp|P25235|RPN2_RAT
1939	sp|P84092|AP2M1_RAT.TFITQQGIK.+2	518.295	47.51	sp|P84092|AP2M1_RAT
1940	sp|P84092|AP2M1_RAT.SISFIPPDGEFELMR.+2	869.429	77.17	sp|P84092|AP2M1_RAT
1941	sp|P84092|AP2M1_RAT.WARPPISMNFEVPFAPSGLK.+3	748.726	66.97	sp|P84092|AP2M1_RAT
1942	sp|P84092|AP2M1_RAT.DIILPFR.+2	437.263	67.58	sp|P84092|AP2M1_RAT
1943	sp|D3ZUI5|COBL_RAT.FSIGTLSNPVNAR.+2	688.37	60.99	sp|D3ZUI5|COBL_RAT
1944	sp|D3ZUI5|COBL_RAT.QALMDAIR.+2	459.247	57.43	sp|D3ZUI5|COBL_RAT
1945	sp|Q66HF1|NDUS1_RAT.FEAPLFNAR.+2	532.78	60.37	sp|Q66HF1|NDUS1_RAT
1946	sp|Q66HF1|NDUS1_RAT.FASEIAGVDDLGTTGR.+2	804.897	57.66	sp|Q66HF1|NDUS1_RAT
1947	sp|Q66HF1|NDUS1_RAT.YDHLGDSPK.+2	516.243	32.08	sp|Q66HF1|NDUS1_RAT
1948	sp|Q66HF1|NDUS1_RAT.VAVTPPGLAR.+2	490.798	46.52	sp|Q66HF1|NDUS1_RAT
1949	sp|Q66HF1|NDUS1_RAT.LGEVSPNLVR.+2	542.312	48.87	sp|Q66HF1|NDUS1_RAT
1950	sp|P18484|AP2A2_RAT.EMAEAFAGEIPK.+2	646.813	58.39	sp|P18484|AP2A2_RAT
1951	sp|P18484|AP2A2_RAT.KGPSTVTDLEETKR.+3	520.946	36.8	sp|P18484|AP2A2_RAT
1952	sp|P18484|AP2A2_RAT.HPMDTEITK.+2	536.261	42.92	sp|P18484|AP2A2_RAT
1953	sp|P18484|AP2A2_RAT.ILVAGDTMDSVK.+2	624.829	50.67	sp|P18484|AP2A2_RAT
1954	sp|Q5XFX0|TAGL2_RAT.GASQAGMTGYGMPR.+2	692.311	46.52	sp|Q5XFX0|TAGL2_RAT
1955	sp|Q5XFX0|TAGL2_RAT.NFSDNQLQEGK.+2	640.299	40.83	sp|Q5XFX0|TAGL2_RAT
1956	sp|Q5XFX0|TAGL2_RAT.NFSDNQLQEGKNVIGLQMGTNR.+3	821.74	60.41	sp|Q5XFX0|TAGL2_RAT
1957	sp|Q5XFX0|TAGL2_RAT.TLMNLGGLAVAR.+2	608.347	65.28	sp|Q5XFX0|TAGL2_RAT
1958	sp|Q5XFX0|TAGL2_RAT.GPSYGLSR.+2	418.717	38.87	sp|Q5XFX0|TAGL2_RAT
1959	sp|Q5XFX0|TAGL2_RAT.QMEQISQFLQAAER.+2	839.914	71.95	sp|Q5XFX0|TAGL2_RAT
1960	sp|Q5XFX0|TAGL2_RAT.TLMNLGGLAVARDDGLFSGDPNWFPK.+3	931.134	76.22	sp|Q5XFX0|TAGL2_RAT
1961	sp|Q5XFX0|TAGL2_RAT.DDGLFSGDPNWFPKK.+3	574.942	68.05	sp|Q5XFX0|TAGL2_RAT
1962	sp|Q5XFX0|TAGL2_RAT.IQASTMAFKQMEQISQFLQAAER.+3	886.112	83.56	sp|Q5XFX0|TAGL2_RAT
1963	sp|P04762|CATA_RAT.LFAYPDTHR.+2	560.283	52.97	sp|P04762|CATA_RAT
1964	sp|P04762|CATA_RAT.GAGAFGYFEVTHDITR.+3	580.949	62.17	sp|P04762|CATA_RAT
1965	sp|P04762|CATA_RAT.FNSANEDNVTQVR.+2	747.353	41.29	sp|P04762|CATA_RAT
1966	sp|P04762|CATA_RAT.APQKPDVLTTGGGNPIGDKLNIMTAGPR.+4	705.377	61.61	sp|P04762|CATA_RAT
1967	sp|P04762|CATA_RAT.GPLLVQDVVFTDEMAHFDR.+3	730.361	77.96	sp|P04762|CATA_RAT
1968	sp|P62271|RS18_RAT.VITIMQNPR.+2	536.303	48.46	sp|P62271|RS18_RAT
1969	sp|P62271|RS18_RAT.AGELTEDEVERVITIMQNPR.+3	767.39	77.12	sp|P62271|RS18_RAT
1970	sp|P62271|RS18_RAT.QYKIPDWFLNR.+3	493.93	69.17	sp|P62271|RS18_RAT
1971	sp|P62271|RS18_RAT.RAGELTEDEVER.+3	468.564	37.68	sp|P62271|RS18_RAT
1972	sp|P62271|RS18_RAT.IPDWFLNR.+2	530.782	65.51	sp|P62271|RS18_RAT
1973	sp|Q9WTT6|GUAD_RAT.FQSTDVAEEVYTR.+2	772.865	53.05	sp|Q9WTT6|GUAD_RAT
1974	sp|Q9WTT6|GUAD_RAT.IVFLEESSQQEK.+2	718.867	53.95	sp|Q9WTT6|GUAD_RAT
1975	sp|Q9WTT6|GUAD_RAT.EIGNFEVGKDFDALLINPR.+3	716.376	75.55	sp|Q9WTT6|GUAD_RAT
1976	sp|Q9WTT6|GUAD_RAT.NIEEVYVGGK.+2	554.288	49.33	sp|Q9WTT6|GUAD_RAT
1977	sp|Q9WTT6|GUAD_RAT.THDLYIQSHISENREEIEAVK.+4	628.567	49.95	sp|Q9WTT6|GUAD_RAT
1978	sp|Q9WTT6|GUAD_RAT.RFQSTDVAEEVYTR.+3	567.613	49.43	sp|Q9WTT6|GUAD_RAT
1979	sp|Q9WTT6|GUAD_RAT.FLYLGDDR.+2	499.751	56.67	sp|Q9WTT6|GUAD_RAT
1980	sp|Q9WTT6|GUAD_RAT.LATLGGSQALGLDR.+2	686.383	56.15	sp|Q9WTT6|GUAD_RAT
1981	sp|Q9WTT6|GUAD_RAT.DFDALLINPR.+2	587.317	67.52	sp|Q9WTT6|GUAD_RAT
1982	sp|Q64057|AL7A1_RAT.VGNPWDPNILYGPLHTK.+3	641.004	69.33	sp|Q64057|AL7A1_RAT
1983	sp|Q64057|AL7A1_RAT.VMDHPGNYVEPTIVTGLVHDAPIVHK.+5	568.498	66.77	sp|Q64057|AL7A1_RAT
1984	sp|Q64057|AL7A1_RAT.QAVSMFVQAVEEAKKEGGTVVYGGK.+4	653.84	65.46	sp|Q64057|AL7A1_RAT
1985	sp|P52296|IMB1_RAT.LAATNALLNSLEFTK.+2	803.446	74.31	sp|P52296|IMB1_RAT
1986	sp|P52296|IMB1_RAT.AAVENLPTFLVELSR.+2	829.959	81.34	sp|P52296|IMB1_RAT
1987	sp|P52296|IMB1_RAT.VLANPGNSQVAR.+2	613.336	36.97	sp|P52296|IMB1_RAT
1988	sp|P52296|IMB1_RAT.TVSPDRLELEAAQKFLER.+4	526.286	68.18	sp|P52296|IMB1_RAT
1989	sp|P52296|IMB1_RAT.TTLVIMER.+2	481.771	60.56	sp|P52296|IMB1_RAT
1990	sp|Q08163|CAP1_RAT.SALFAQINQGESITHALK.+3	643.346	63.79	sp|Q08163|CAP1_RAT
1991	sp|Q08163|CAP1_RAT.GAVPYVQAFDSLLANPVAEYLK.+2	1183.13	90.39	sp|Q08163|CAP1_RAT
1992	sp|Q08163|CAP1_RAT.ELSGLPSGPSVGSGPPPPPPGPPPPPVPTSSGSDDSASR.+3	1205.59	50.51	sp|Q08163|CAP1_RAT
1993	sp|Q08163|CAP1_RAT.EPALLELEGK.+2	549.806	52.23	sp|Q08163|CAP1_RAT
1994	sp|Q08163|CAP1_RAT.EMNDAAMFYTNR.+2	731.808	54.41	sp|Q08163|CAP1_RAT
1995	sp|P21807|PERI_RAT.YADLSDAANR.+2	548.257	35.03	sp|P21807|PERI_RAT
1996	sp|P15178|SYDC_RAT.IHDPQLLTER.+3	407.891	44.58	sp|P15178|SYDC_RAT
1997	sp|P15178|SYDC_RAT.IYVISLAEPR.+2	580.837	62.83	sp|P15178|SYDC_RAT
1998	sp|P15178|SYDC_RAT.GEEILSGAQR.+2	530.275	40.86	sp|P15178|SYDC_RAT
1999	sp|P15178|SYDC_RAT.QQQFNVQALVAVGDHASK.+3	647.338	53.73	sp|P15178|SYDC_RAT
[truncated: 2,061 more rows]
